# Supplementary material for: Machine Learning Modeling for ABC Transporter Efflux and Inhibition: Data Curation, Model Development, and New Compound Interaction Predictions
Source: Mol Pharm. 2025 Oct 20;22(11):7022–35. doi: 10.1021/acs.molpharmaceut.5c01065 (PMC12587445; doi:10.1021/acs.molpharmaceut.5c01065)
Supplement: Supplementary file 2 [file mp5c01065_si_002.xlsx]

## Sheet: Table S1
Table S1. Details and known ABC transporter interactions for DrugBank compounds
PID	SMILES	Pgp_substrate	BCRP_substrate	MRP1_substrate	MRP2_substrate	Pgp_inhibitor	BCRP_inhibitor	MRP1_inhibitor	MRP2_inhibitor
Platelet Activating Factor	CCCCCCCCCCCCCCCCOCC(COP([O-])(=O)OCC[N+](C)(C)C)OC(C)=O	1
Sirolimus	COC1CC(CCC1O)CC(C)C2CC(=O)C(C)C=C(C)C(O)C(OC)C(=O)C(C)CC(C)C=CC=CC=C(C)C(CC3CCC(C)C(O)(O3)C(=O)C(=O)N4CCCCC4C(=O)O2)OC	1
Phenobarbital	CCC1(C(=O)NC(=O)NC1=O)c2ccccc2	1
Mibefradil	[H][n]1c(CCCN(C)CCC2(CCc3cc(F)ccc3C2C(C)C)OC(=O)COC)nc4ccccc41	1
Mefloquine	OC(C1CCCCN1)c2cc(nc3c2cccc3C(F)(F)F)C(F)(F)F	1
Amlodipine	CCOC(=O)C1C(c2ccccc2Cl)C(=C(C)NC=1COCCN)C(=O)OC	1
Azithromycin	CCC1OC(=O)C(C)C(OC2CC(C)(OC)C(O)C(C)O2)C(C)C(OC3OC(C)CC(C3O)N(C)C)C(C)(O)CC(C)CN(C)C(C)C(O)C1(C)O	1
Haloperidol	OC1(CCN(CCCC(=O)c2ccc(F)cc2)CC1)c3ccc(Cl)cc3	1
Doxepin	CN(C)CCC=C1c2ccccc2COc3ccccc31	1
Venlafaxine	COc1ccc(cc1)C(CN(C)C)C2(O)CCCCC2	1
Citalopram	CN(C)CCCC1(OCc2cc(ccc21)C#N)c3ccc(F)cc3	1
Taurocholic acid	CC(CCC(=O)NCCS(O)(=O)=O)C1CCC2C3C(O)CC4CC(O)CCC4(C)C3CC(O)C12C	1
Gramicidin D	[H][n]1cc(CC(NC(=O)C(CC(C)C)NC(=O)C(Cc2c[n]([H])c3ccccc23)NC(=O)C(CC(C)C)NC(=O)C(Cc4c[n]([H])c5ccccc45)NC(=O)C(CC(C)C)NC(=O)C(Cc6c[n]([H])c7ccccc67)NC(=O)C(NC(=O)C(NC(=O)C(NC(=O)C(C)NC(=O)C(CC(C)C)NC(=O)CNC(=O)C(NC=O)C(C)C)C(C)C)C(C)C)C(C)C)C(=O)NCCO)c8ccccc81	1
Pravastatin	CCC(C)C(=O)OC1CC(O)C=C2C=CC(C)C(CCC(O)CC(O)CC(O)=O)C12	1
Sorafenib	CNC(=O)c1cc(Oc2ccc(NC(=O)Nc3ccc(Cl)c(c3)C(F)(F)F)cc2)ccn1	1
Gefitinib	COc1cc2ncnc(Nc3ccc(F)c(Cl)c3)c2cc1OCCCN4CCOCC4	1
Clomifene	CCN(CC)CCOc1ccc(cc1)C(=C(Cl)c2ccccc2)c3ccccc3	1
Levetiracetam	CCC(N1CCCC1=O)C(N)=O	1
Phenytoin	O=C1NC(=O)C(N1)(c2ccccc2)c3ccccc3	1
Nizatidine	CNC(NCCSCc1c[s]c(CN(C)C)n1)=CN(=O)=O	1
Lamotrigine	Nc1nnc(c(N)n1)c2cccc(Cl)c2Cl	1
Sitagliptin	NC(CC(=O)N1CC[n]2c(C1)nnc2C(F)(F)F)Cc3cc(F)c(F)cc3F	1
Cabazitaxel	COC1CC2OCC2(OC(C)=O)C3C(OC(=O)c4ccccc4)C5(O)CC(OC(=O)C(O)C(NC(=O)OC(C)(C)C)c6ccccc6)C(C)=C(C(OC)C(=O)C13C)C5(C)C	1
Temsirolimus	COC1CC(CCC1OC(=O)C(C)(CO)CO)CC(C)C2CC(=O)C(C)C=C(C)C(O)C(OC)C(=O)C(C)CC(C)C=CC=CC=C(C)C(CC3CCC(C)C(O)(O3)C(=O)C(=O)N4CCCCC4C(=O)O2)OC	1
Ketazolam	CN1C(=O)CN2C(=O)C=C(C)OC2(c3ccccc3)c4cc(Cl)ccc14	1
Silodosin	CC(Cc1cc2CCN(CCCO)c2c(c1)C(N)=O)NCCOc3ccccc3OCC(F)(F)F	1
Rivaroxaban	Clc1ccc([s]1)C(=O)NCC2CN(C(=O)O2)c3ccc(cc3)N4CCOCC4=O	1
Ezetimibe	OC(CCC1C(N(C1=O)c2ccc(F)cc2)c3ccc(O)cc3)c4ccc(F)cc4	1
Fesoterodine	CC(C)N(CCC(c1ccccc1)c2cc(CO)ccc2OC(=O)C(C)C)C(C)C	1
Tolvaptan	Cc1ccccc1C(=O)Nc2ccc(c(C)c2)C(=O)N3CCCC(O)c4cc(Cl)ccc34	1
Pitavastatin	OC(CC(O)C=Cc1c(nc2ccccc2c1c3ccc(F)cc3)C4CC4)CC(O)=O	1
Pazopanib	CN(c1ccc2c(C)[n](C)nc2c1)c3ccnc(Nc4ccc(C)c(c4)S(N)(=O)=O)n3	1
Fidaxomicin	CCC1C=C(C)C(O)CC=CC=C(COC2OC(C)C(OC(=O)c3c(O)c(Cl)c(O)c(Cl)c3CC)C(O)C2OC)C(=O)OC(CC=C(C)C=C(C)C1OC4OC(C)(C)C(OC(=O)C(C)C)C(O)C4O)C(C)O	1
Clobazam	CN1C(=O)CC(=O)N(c2ccccc2)c3cc(Cl)ccc13	1
Linagliptin	CC#CC[n]1c(nc2N(C)C(=O)N(Cc3nc(C)c4ccccc4n3)C(=O)c21)N5CCCC(N)C5	1
Ticagrelor	CCCSc1nc(NC2CC2c3ccc(F)c(F)c3)c4nn[n](C5CC(OCCO)C(O)C5O)c4n1	1
Apixaban	COc1ccc(cc1)[n]2nc(C(N)=O)c3CCN(C(=O)c32)c4ccc(cc4)N5CCCCC5=O	1
Vismodegib	CS(=O)(=O)c1ccc(c(Cl)c1)C(=O)Nc2ccc(Cl)c(c2)c3ccccn3	1
Carfilzomib	CC(C)CC(NC(=O)C(CCc1ccccc1)NC(=O)CN2CCOCC2)C(=O)NC(Cc3ccccc3)C(=O)NC(CC(C)C)C(=O)C4(C)CO4	1
Regorafenib	CNC(=O)c1cc(Oc2ccc(NC(=O)Nc3ccc(Cl)c(c3)C(F)(F)F)c(F)c2)ccn1	1
Fluticasone furoate	CC1CC2C3CC(F)C4=CC(=O)C=CC4(C)C3(F)C(O)CC2(C)C1(OC(=O)c5ccc[o]5)C(=O)SCF	1
Pomalidomide	Nc1cccc2C(=O)N(C3CCC(=O)NC3=O)C(=O)c12	1
Lenalidomide	Nc1cccc2C(=O)N(Cc12)C3CCC(=O)NC3=O	1
Dabrafenib	CC(C)(C)c1nc(c2cccc(NS(=O)(=O)c3c(F)cccc3F)c2F)c([s]1)c4ccnc(N)n4	1
Zidovudine	CC1=CN(C2CC(N=N#N)C(CO)O2)C(=O)NC1=O	1
Clopidogrel	COC(=O)C(N1CCc2[s]ccc2C1)c3ccccc3Cl	1
Afatinib	CN(C)CC=CC(=O)Nc1cc2c(Nc3ccc(F)c(Cl)c3)ncnc2cc1OC4CCOC4	1
Lamivudine	NC1C=CN(C2CSC(CO)O2)C(=O)N=1	1
Mycophenolate mofetil	COc1c(C)c2COC(=O)c2c(O)c1CC=C(C)CCC(=O)OCCN3CCOCC3	1
Levomilnacipran	CCN(CC)C(=O)C1(CC1CN)c2ccccc2	1
Simeprevir	COc1ccc2c(OC3CC4C(C3)C(=O)N(C)CCCCC=CC5CC5(NC4=O)C(=O)NS(=O)(=O)C6CC6)cc(nc2c1C)c7nc(c[s]7)C(C)C	1
Sofosbuvir	CC(C)OC(=O)C(C)NP(=O)(OCC1OC(N2C=CC(=O)NC2=O)C(C)(F)C1O)Oc3ccccc3	1
Dapagliflozin	CCOc1ccc(Cc2cc(ccc2Cl)C3OC(CO)C(O)C(O)C3O)cc1	1
Umeclidinium	OC(c1ccccc1)(c2ccccc2)C34CC[N+](CCOCc5ccccc5)(CC3)CC4	1
Edoxaban	CN1CCc2nc([s]c2C1)C(=O)NC3CC(CCC3NC(=O)C(=O)Nc4ccc(Cl)cn4)C(=O)N(C)C	1
Ceritinib	CC(C)Oc1cc(C2CCNCC2)c(C)cc1Nc3ncc(Cl)c(Nc4ccccc4S(=O)(=O)C(C)C)n3	1
Lenvatinib	COc1cc2nccc(Oc3ccc(NC(=O)NC4CC4)c(Cl)c3)c2cc1C(N)=O	1
Nintedanib	[H][n]1c(O)c(c2ccc(cc21)C(=O)OC)C(=Nc3ccc(cc3)N(C)C(=O)CN4CCN(C)CC4)c5ccccc5	1
Idelalisib	[H][n]1cnc2ncnc(NC(CC)C3=Nc4cccc(F)c4C(=O)N3c5ccccc5)c21	1
Daclatasvir	[H][n]1c(ncc1c2ccc(cc2)c3ccc(cc3)c4cnc(C5CCCN5C(=O)C(NC(=O)OC)C(C)C)[n]4[H])C6CCCN6C(=O)C(NC(=O)OC)C(C)C	1
Panobinostat	[H][n]1c(C)c(CCNCc2ccc(C=CC(=O)NO)cc2)c3ccccc31	1
Osimertinib	COc1cc(N(C)CCN(C)C)c(NC(=O)C=C)cc1Nc2nccc(n2)c3c[n](C)c4ccccc34	1
Ombitasvir	COC(=O)NC(C(C)C)C(=O)N1CCCC1C(=O)Nc2ccc(cc2)C3CCC(N3c4ccc(cc4)C(C)(C)C)c5ccc(NC(=O)C6CCCN6C(=O)C(NC(=O)OC)C(C)C)cc5	1
Venetoclax	[H][n]1ccc2cc(Oc3cc(ccc3C(=O)NS(=O)(=O)c4ccc(NCC5CCOCC5)c(c4)N(=O)=O)N6CCN(CC6)CC7CCC(C)(C)CC=7c8ccc(Cl)cc8)cnc21	1
Ledipasvir	[H][n]1c(ncc1c2ccc3c4ccc(cc4C(F)(F)c3c2)c5ccc6nc(C7C8CCC(C8)N7C(=O)C(NC(=O)OC)C(C)C)[n]([H])c6c5)C9CC%10(CC%10)CN9C(=O)C(NC(=O)OC)C(C)C	1
Voxilaprevir	CCC1C2CN(C1C(=O)NC3(CC3C(F)F)C(=O)NS(=O)(=O)C4(C)CC4)C(=O)C(NC(=O)OC5CC5CCCCC(F)(F)c6nc7ccc(OC)cc7nc6O2)C(C)(C)C	1
Enasidenib	CC(C)(O)CNc1nc(Nc2ccnc(c2)C(F)(F)F)nc(n1)c3cccc(n3)C(F)(F)F	1
Pibrentasvir	[H][n]1c(nc2cc(F)c(cc21)C3CCC(N3c4cc(F)c(N5CCC(CC5)c6ccc(F)cc6)c(F)c4)c7cc8c(cc7F)nc(C9CCCN9C(=O)C(NC(=O)OC)C(C)OC)[n]8[H])C%10CCCN%10C(=O)C(NC(=O)OC)C(C)OC	1
Glecaprevir	CC(C)(C)C1NC(=O)OC2CCCC2OCC=CC(F)(F)c3nc4ccccc4nc3OC5CC(N(C5)C1=O)C(=O)NC6(CC6C(F)F)C(=O)NS(=O)(=O)C7(C)CC7	1
Copanlisib	COc1c(OCCCN2CCOCC2)cc[c]3=C4NCCN4C(=NC(=O)c5cnc(N)nc5)N=[c]13	1
Abemaciclib	CCN1CCN(CC1)Cc2ccc(Nc3ncc(F)c(n3)c4cc(F)c5nc(C)[n](C(C)C)c5c4)nc2	1
Betrixaban	COc1ccc(NC(=O)c2ccc(cc2)C(=N)N(C)C)c(c1)C(=O)Nc3ccc(Cl)cn3	1
Letermovir	COc1cccc(c1)N2CCN(CC2)C3=Nc4c(F)cccc4C(CC(O)=O)N3c5cc(ccc5OC)C(F)(F)F	1
Rucaparib	[H][n]1c2cc(F)cc3C(=O)NCCc(c32)c1c4ccc(CNC)cc4	1
Ertugliflozin	CCOc1ccc(Cc2cc(ccc2Cl)C34OCC(CO)(O3)C(O)C(O)C4O)cc1	1
Stanolone acetate	CC(=O)OC1CCC2C3CCC4CC(=O)CCC4(C)C3CCC12C	1
Estradiol acetate	CC(=O)Oc1ccc2C3CCC4(C)C(O)CCC4C3CCc2c1	1
Estradiol benzoate	CC12CCC3C(CCc4cc(OC(=O)c5ccccc5)ccc34)C2CCC1O	1
Estradiol cypionate	CC12CCC3C(CCc4cc(O)ccc34)C2CCC1OC(=O)CCC5CCCC5	1
Estradiol dienanthate	CCCCCCC(=O)OC1CCC2C3CCc4cc(OC(=O)CCCCCC)ccc4C3CCC12C	1
Estradiol valerate	CCCCC(=O)OC1CCC2C3CCc4cc(O)ccc4C3CCC12C	1
Testosterone propionate	CCC(=O)OC1CCC2C3CCC4=CC(=O)CCC4(C)C3CCC12C	1
Paritaprevir	Cc1cnc(cn1)C(=O)NC2CCCCCC=CC3CC3(NC(=O)C4CC(CN4C2=O)Oc5nc6ccccc6c7ccccc57)C(=O)NS(=O)(=O)C8CC8	1
Dasabuvir	COc1c(cc(cc1C(C)(C)C)N2C=CC(=O)NC2=O)c3ccc4cc(NS(C)(=O)=O)ccc4c3	1
Fluticasone	CC1CC2C3CC(F)C4=CC(=O)C=CC4(C)C3(F)C(O)CC2(C)C1(O)C(=O)SCF	1
Paliperidone	CC1N=C2C(O)CCCN2C(=O)C=1CCN3CCC(CC3)c4n[o]c5cc(F)ccc54	1
Lusutrombopag	CCCCCCOC(C)c1cccc(c2c[s]c(NC(=O)c3cc(Cl)c(C=C(C)C(O)=O)c(Cl)c3)n2)c1OC	1
Talazoparib	C[n]1ncnc1C2C(Nc3cc(F)cc4C(=O)NN=C2c34)c5ccc(F)cc5	1
Omadacycline	CN(C)C1C2CC3Cc4c(cc(CNCC(C)(C)C)c(O)c4C(O)=C3C(=O)C2(O)C(O)=C(C(N)=O)C1=O)N(C)C	1
Grapiprant	CCc1nc2c(C)nc(C)cc2[n]1c3ccc(CCNC(=O)NS(=O)(=O)c4ccc(C)cc4)cc3	1
Dacomitinib	COc1cc2ncnc(Nc3ccc(F)c(Cl)c3)c2cc1NC(=O)C=CCN4CCCCC4	1
Revefenacin	CN(CCN1CCC(CC1)OC(=O)Nc2ccccc2c3ccccc3)C(=O)c4ccc(CN5CCC(CC5)C(N)=O)cc4	1
Gilteritinib	CCc1nc(C(N)=O)c(Nc2ccc(N3CCC(CC3)N4CCN(C)CC4)c(OC)c2)nc1NC5CCOCC5	1
Tenofovir	CC(C[n]1cnc2c(N)ncnc21)OCP(O)(O)=O	1
Tenofovir disoproxil	CC(C)OC(=O)OCOP(=O)(COC(C)C[n]1cnc2c(N)ncnc21)OCOC(=O)OC(C)C	1
Tenofovir alafenamide	CC(C)OC(=O)C(C)NP(=O)(COC(C)C[n]1cnc2c(N)ncnc21)Oc3ccccc3	1
Darunavir	CC(C)CN(CC(O)C(Cc1ccccc1)NC(=O)OC2COC3OCCC23)S(=O)(=O)c4ccc(N)cc4	1
Sildenafil	CCCc1n[n](C)c2C(=O)NC(=Nc12)c3cc(ccc3OCC)S(=O)(=O)N4CCN(C)CC4	1
Vardenafil	CCCc1nc(C)c2C(=O)NC(=N[n]12)c3cc(ccc3OCC)S(=O)(=O)N4CCN(CC)CC4	1
Oxcarbazepine	NC(=O)N1c2ccccc2CC(=O)c3ccccc13	1
Cabergoline	[H][n]1cc2CC3C(CC(CN3CC=C)C(=O)N(CCCN(C)C)C(=O)NCC)c4cccc1c24	1
Prucalopride	COCCCN1CCC(CC1)NC(=O)c2cc(Cl)c(N)c3CCOc32	1
Glasdegib	[H][n]1c(nc2ccccc21)C3CC(CCN3C)NC(=O)Nc4ccc(cc4)C#N	1
Olaparib	Fc1ccc(CC2=NNC(=O)c3ccccc23)cc1C(=O)N4CCN(CC4)C(=O)C5CC5	1
Ranolazine	COc1ccccc1OCC(O)CN2CCN(CC2)CC(=O)Nc3c(C)cccc3C	1
Cetirizine	OC(=O)COCCN1CCN(CC1)C(c2ccccc2)c3ccc(Cl)cc3	1
Tegaserod	[H][n]1cc(C=NNC(N)=NCCCCC)c2cc(OC)ccc21	1
Erdafitinib	COc1cc(OC)cc(c1)N(CCNC(C)C)c2ccc3ncc(nc3c2)c4cn[n](C)c4	1
Raloxifene	Oc1ccc(cc1)c2[s]c3cc(O)ccc3c2C(=O)c4ccc(OCCN5CCCCC5)cc4	1
Tezacaftor	CC(C)(CO)c1cc2cc(NC(=O)C3(CC3)c4ccc5OC(F)(F)Oc5c4)c(F)cc2[n]1CC(O)CO	1
Olopatadine	CN(C)CCC=C1c2ccccc2COc3ccc(CC(O)=O)cc31	1
Nitrofurantoin	O=C1CN(N=Cc2ccc([o]2)N(=O)=O)C(=O)N1	1
Beclomethasone dipropionate	CCC(=O)OCC(=O)C1(OC(=O)CC)C(C)CC2C3CCC4=CC(=O)C=CC4(C)C3(Cl)C(O)CC21C	1
Bisoprolol	CC(C)NCC(O)COc1ccc(COCCOC(C)C)cc1	1
Celecoxib	Cc1ccc(cc1)c2cc(n[n]2c3ccc(cc3)S(N)(=O)=O)C(F)(F)F	1
Entrectinib	[H][n]1nc(NC(=O)c2ccc(cc2NC3CCOCC3)N4CCN(C)CC4)c5cc(Cc6cc(F)cc(F)c6)ccc51	1
Fedratinib	Cc1cnc(Nc2ccc(OCCN3CCCC3)cc2)nc1Nc4cccc(c4)S(=O)(=O)NC(C)(C)C	1
Lefamulin	CC1CCC23CCC(=O)C3C1(C)C(CC(C)(C=C)C(O)C2C)OC(=O)CSC4CCC(N)CC4O	1
Metoclopramide	CCN(CC)CCNC(=O)c1cc(Cl)c(N)cc1OC	1
Anastrozole	CC(C)(C#N)c1cc(C[n]2cncn2)cc(c1)C(C)(C)C#N	1
Flecainide	FC(F)(F)COc1ccc(OCC(F)(F)F)c(c1)C(=O)NCC2CCCCN2	1
Acenocoumarol	CC(=O)CC(c1ccc(cc1)N(=O)=O)C2C(=O)Oc3ccccc3C=2O	1
Lasmiditan	CN1CCC(CC1)C(=O)c2cccc(NC(=O)c3c(F)cc(F)cc3F)n2	1
Elexacaftor	CC1CN(c2nc(ccc2C(=O)NS(=O)(=O)c3c[n](C)nc3C)[n]4ccc(OCC(C)(C)C(F)(F)F)n4)C(C)(C)C1	1
Zanubrutinib	NC(=O)c1c2NCCC(C3CCN(CC3)C(=O)C=C)[n]2nc1c4ccc(Oc5ccccc5)cc4	1
Topiramate	CC1(C)OC2COC3(COS(N)(=O)=O)OC(C)(C)OC3C2O1	1
Lemborexant	Cc1ncc(OCC2(CC2C(=O)Nc3ccc(F)cn3)c4cccc(F)c4)c(C)n1	1
Darolutamide	[H][n]1nc(cc1C(C)O)C(=O)NC(C)C[n]2ccc(n2)c3ccc(C#N)c(Cl)c3	1
Upadacitinib	[H][n]1ccc2c1N=Cc3ncc(C4CN(CC4CC)C(=O)NCC(F)(F)F)[n]32	1
Ubrogepant	CC1C(CC(NC(=O)c2cnc3CC4(Cc3c2)C(=O)Nc5ncccc54)C(=O)N1CC(F)(F)F)c6ccccc6	1
Azathioprine	[H][n]1cnc2ncnc(Sc3c(nc[n]3C)N(=O)=O)c21	1
Letrozole	N#Cc1ccc(cc1)C(c2ccc(cc2)C#N)[n]3cncn3	1
Clindamycin	CCCC1CC(N(C)C1)C(=O)NC(C(C)Cl)C2OC(SC)C(O)C(O)C2O	1
Tipranavir	CCCC1(CCc2ccccc2)CC(O)=C(C(CC)c3cccc(NS(=O)(=O)c4ccc(cn4)C(F)(F)F)c3)C(=O)O1	1
Odanacatib	CC(C)(F)CC(NC(c1ccc(cc1)c2ccc(cc2)S(C)(=O)=O)C(F)(F)F)C(=O)NC3(CC3)C#N	1
Baricitinib	[H][n]1ccc2c(ncnc21)c3cn[n](c3)C4(CC#N)CN(C4)S(=O)(=O)CC	1
Larotrectinib	OC1CCN(C1)C(=O)Nc2cn[n]3C=CC(=Nc23)N4CCCC4c5cc(F)ccc5F	1
Fluticasone propionate	CCC(=O)OC1(C(C)CC2C3CC(F)C4=CC(=O)C=CC4(C)C3(F)C(O)CC21C)C(=O)SCF	1
Rhodamine 6G	CCNc1cc2OC3=CC(=[N+]CC)C(C)=CC3=C(c4ccccc4C(=O)OCC)c2cc1C	1
Meperidine	CCOC(=O)C1(CCN(C)CC1)c2ccccc2	1
Pentazocine	CC1C2Cc3ccc(O)cc3C1(C)CCN2CC=C(C)C	1
Everolimus	COC1CC(CCC1OCCO)CC(C)C2CC(=O)C(C)C=C(C)C(O)C(OC)C(=O)C(C)CC(C)C=CC=CC=C(C)C(CC3CCC(C)C(O)(O3)C(=O)C(=O)N4CCCCC4C(=O)O2)OC	1
Eliglustat	CCCCCCCC(=O)NC(CN1CCCC1)C(O)c2ccc3OCCOc3c2	1
Lonafarnib	NC(=O)N1CCC(CC1)CC(=O)N2CCC(CC2)C3c4ncc(Br)cc4CCc5cc(Cl)cc(Br)c35	1
Vemurafenib	[H][n]1cc(C(=O)c2c(F)ccc(NS(=O)(=O)CCC)c2F)c3cc(cnc31)c4ccc(Cl)cc4	1
Rimegepant	NC1C(CCC(OC(=O)N2CCC(CC2)N3C(=O)Nc4ncccc34)c5ncccc15)c6cccc(F)c6F	1
Medrysone	CC1CC2C3CCC(C(C)=O)C3(C)CC(O)C2C4(C)CCC(=O)C=C14	1
Methylene blue	CN(C)c1ccc2N=C3C=CC(C=C3Sc2c1)=[N+](C)C	1
Ozanimod	CC(C)Oc1ccc(cc1C#N)c2nc(n[o]2)c3cccc4C(CCc43)NCCO	1
Chloramphenicol succinate	OC(C(COC(=O)CCC(O)=O)NC(=O)C(Cl)Cl)c1ccc(cc1)N(=O)=O	1
Selumetinib	C[n]1cnc2c(F)c(Nc3ccc(Br)cc3Cl)c(cc21)C(=O)NOCCO	1
Prednisolone phosphate	CC12CC(O)C3C(CCC4=CC(=O)C=CC34C)C1CCC2(O)C(=O)COP(O)(O)=O	1
Tucatinib	Cc1cc(Nc2ncnc3ccc(NC4OCC(C)(C)N=4)cc23)ccc1OC5C=C[n]6ncnc6C=5	1
Remdesivir	CCC(CC)COC(=O)C(C)NP(=O)(OCC1OC(C#N)(C(O)C1O)c2ccc3C(N)=NC=N[n]32)Oc4ccccc4	1
Capmatinib	CNC(=O)c1ccc(cc1F)C2C=Nc3ncc(Cc4ccc5ncccc5c4)[n]3N=2	1
Ixabepilone	CC1CCCC2(C)OC2CC(NC(=O)CC(O)C(C)(C)C(=O)C(C)C1O)C(C)=Cc3c[s]c(C)n3	1
Clofazimine	CC(C)N=C1C=C2N(c3ccc(Cl)cc3)c4ccccc4N=C2C=C1Nc5ccc(Cl)cc5	1
Empagliflozin	OCC1OC(C(O)C(O)C1O)c2ccc(Cl)c(Cc3ccc(OC4CCOC4)cc3)c2	1
Cethromycin	CCC1OC(=O)C(C)C(=O)C(C)C(OC2OC(C)CC(C2O)N(C)C)C(C)(CC(C)C(=O)C(C)C3NC(=O)OC13C)OCC=Cc4cnc5ccccc5c4	1
Aliskiren	COCCCOc1cc(CC(CC(N)C(O)CC(C(C)C)C(=O)NCC(C)(C)C(N)=O)C(C)C)ccc1OC	1
Artesunate	CC1CCC2C(C)C(OC3OC4(C)CCC1C23OO4)OC(=O)CCC(O)=O	1
Bortezomib	CC(C)CC(NC(=O)C(Cc1ccccc1)NC(=O)c2cnccn2)[B](O)O	1
Betamethasone phosphate	CC1CC2C3CCC4=CC(=O)C=CC4(C)C3(F)C(O)CC2(C)C1(O)C(=O)COP(O)(O)=O	1
Lurbinectedin	[H][n]1c2ccc(OC)cc2c3CCNC4(CSC5C6C7N(C)C(Cc8cc(C)c(OC)c(O)c78)C(O)N6C(COC4=O)c9c%10OCOc%10c(C)c(OC(C)=O)c59)c31	1
Dexamethasone acetate	CC1CC2C3CCC4=CC(=O)C=CC4(C)C3(F)C(O)CC2(C)C1(O)C(=O)COC(C)=O	1
Octreotide	[H][n]1cc(CC2NC(=O)C(Cc3ccccc3)NC(=O)C(CSSCC(NC(=O)C(NC(=O)C(CCCCN)NC2=O)C(C)O)C(=O)NC(CO)C(C)O)NC(=O)C(N)Cc4ccccc4)c5ccccc51	1
Fostemsavir	COc1cnc(c2c1c(c[n]2COP(O)(O)=O)C(=O)C(=O)N3CCN(CC3)C(=O)c4ccccc4)[n]5cnc(C)n5	1
Relugolix	CONC(=O)Nc1ccc(cc1)c2[s]c3N(Cc4c(F)cccc4F)C(=O)N(C(=O)c3c2CN(C)C)c5ccc(OC)nn5	1
Vibegron	OC(C1CCC(Cc2ccc(NC(=O)C3CCC4=NC=CC(=O)N34)cc2)N1)c5ccccc5	1
Cortisone acetate	CC(=O)OCC(=O)C1(O)CCC2C3CCC4=CC(=O)CCC4(C)C3C(=O)CC21C	1
Opicapone	Cc1c(Cl)c(C)[n+]([O-])c(Cl)c1c2n[o]c(n2)c3cc(O)c(O)c(c3)N(=O)=O	1
Vericiguat	COC(=O)Nc1c(N)nc(nc1N)c2n[n](Cc3ccccc3F)c4ncc(F)cc24	1
Cabotegravir	CC1COC2CN3C=C(C(=O)NCc4ccc(F)cc4F)C(=O)C(O)=C3C(=O)N12	1
Voclosporin	CCC1NC(=O)C(C(O)C(C)CC=CC=C)N(C)C(=O)C(C(C)C)N(C)C(=O)C(CC(C)C)N(C)C(=O)C(CC(C)C)N(C)C(=O)C(C)NC(=O)C(C)NC(=O)C(CC(C)C)N(C)C(=O)C(NC(=O)C(CC(C)C)N(C)C(=O)CN(C)C1=O)C(C)C	1
Tepotinib	CN1CCC(CC1)COc2cnc(nc2)c3cccc(CN4N=C(C=CC4=O)c5cccc(c5)C#N)c3	1
Alfuzosin	COc1cc2nc(nc(N)c2cc1OC)N(C)CCCNC(=O)C3CCCO3	1
Trilaciclib	CN1CCN(CC1)c2ccc(Nc3ncc4cc5C(=O)NCC6(CCCCC6)[n]5c4n3)nc2	1
Avanafil	COc1ccc(CNc2nc(ncc2C(=O)NCc3ncccn3)N4CCCC4CO)cc1Cl	1
Tivozanib	COc1cc2nccc(Oc3ccc(NC(=O)Nc4cc(C)[o]n4)c(Cl)c3)c2cc1OC	1
Daptomycin	[H][n]1cc(CC(NC(=O)CCCCCCCCC)C(=O)NC(CC(N)=O)C(=O)NC(CC(O)=O)C(=O)NC2C(C)OC(=O)C(CC(=O)c3ccccc3N)NC(=O)C(NC(=O)C(CO)NC(=O)CNC(=O)C(CC(O)=O)NC(=O)C(C)NC(=O)C(CC(O)=O)NC(=O)C(CCCN)NC(=O)CNC2=O)C(C)CC(O)=O)c4ccccc41	1
Amisulpride	CCN1CCCC1CNC(=O)c2cc(c(N)cc2OC)S(=O)(=O)CC	1
Vildagliptin	OC12CC3CC(C1)CC(C3)(C2)NCC(=O)N4CCCC4C#N	1
Infigratinib	CCN1CCN(CC1)c2ccc(Nc3cc(ncn3)N(C)C(=O)Nc4c(Cl)c(OC)cc(OC)c4Cl)cc2	1
Ibrexafungerp	CC(C)C(C)C1(C)CCC2(C)C3CCC4C5(C)COCC4(CC(C5OCC(C)(N)C(C)(C)C)[n]6ncnc6c7ccncc7)C3=CCC2(C)C1C(O)=O	1
Riociguat	COC(=O)N(C)c1c(N)nc(nc1N)c2n[n](Cc3ccccc3F)c4ncccc24	1
Asciminib	[H][n]1nccc1c2cc(cnc2N3CCC(O)C3)C(=O)Nc4ccc(OC(F)(F)Cl)cc4	1
Baloxavir marboxil	COC(=O)OCOC1C(=O)C=CN2N(C3COCCN3C(=O)C2=1)C4c5ccc(F)c(F)c5CSc6ccccc46	1
Telotristat ethyl	CCOC(=O)C(N)Cc1ccc(cc1)c2cc(OC(c3ccc(Cl)cc3[n]4ccc(C)n4)C(F)(F)F)nc(N)n2	1
Futibatinib	COc1cc(OC)cc(c1)C#Cc2n[n](C3CCN(C3)C(=O)C=C)c4ncnc(N)c24	1
Niraparib	NC(=O)c1cccc2c[n](nc21)c3ccc(cc3)C4CCCNC4	1
Bexagliflozin	OCC1OC(C(O)C(O)C1O)c2ccc(Cl)c(Cc3ccc(OCCOC4CC4)cc3)c2	1
Sparsentan	CCCCC1=NC2(CCCC2)C(=O)N1Cc3ccc(c(COCC)c3)c4ccccc4S(=O)(=O)Nc5n[o]c(C)c5C	1
Vilanterol	OCc1cc(ccc1O)C(O)CNCCCCCCOCCOCc2c(Cl)cccc2Cl	1
Quizartinib	CC(C)(C)c1cc(NC(=O)Nc2ccc(cc2)c3c[n]4c(Sc5cc(OCCN6CCOCC6)ccc54)n3)n[o]1	1
Encorafenib	COC(=O)NC(C)CNc1nccc(n1)c2c[n](nc2c3cc(Cl)cc(NS(C)(=O)=O)c3F)C(C)C	1
Binimetinib	C[n]1cnc2c(F)c(Nc3ccc(Br)cc3F)c(cc21)C(=O)NOCCO	1
Nirogacestat	CCCC(NC1CCc2cc(F)cc(F)c2C1)C(=O)Nc3c[n](cn3)C(C)(C)CNCC(C)(C)C	1
Abemaciclib	CCN1CCN(CC1)CC2=CN=C(C=C2)NC3=NC=C(C(=N3)C4=CC5=C(C(=C4)F)N=C(N5C(C)C)C)F		1				1
Afatinib	CN(C)C/C=C/C(=O)NC1=C(C=C2C(=C1)C(=NC=N2)NC3=CC(=C(C=C3)F)Cl)O[C@H]4CCOC4		1				1
Allopurinol	C1=NNC2=C1C(=O)NC=N2		1
Alpelisib	CC1=C(SC(=N1)NC(=O)N2CCC[C@H]2C(=O)N)C3=CC(=NC=C3)C(C)(C)C(F)(F)F		1				1
Amisulpride	CCN1CCCC1CNC(=O)C2=CC(=C(C=C2OC)N)S(=O)(=O)CC		1
Aprocitentan	C1=CC(=CC=C1C2=C(N=CN=C2OCCOC3=NC=C(C=N3)Br)NS(=O)(=O)N)Br		1				1
Artesunate	C[C@@H]1CC[C@H]2[C@H]([C@@H](O[C@H]3[C@@]24[C@H]1CC[C@](O3)(OO4)C)OC(=O)CCC(=O)O)C		1
Asciminib	C1CN(C[C@@H]1O)C2=C(C=C(C=N2)C(=O)NC3=CC=C(C=C3)OC(F)(F)Cl)C4=CC=NN4		1				1
Atogepant	C[C@@H]1[C@@H](C[C@H](NC(=O)C2=CN=C3C[C@]4(CC3=C2)C(=O)NC2=C4C=CC=N2)C(=O)N1CC(F)(F)F)C1=C(F)C(F)=CC=C1F		1
Baricitinib	CCS(=O)(=O)N1CC(C1)(CC#N)N2C=C(C=N2)C3=C4C=CNC4=NC=N3		1				1
Berotralstat	NCC1=CC(=CC=C1)N1N=C(C=C1C(=O)NC1=CC(=CC=C1F)[C@H](NCC1CC1)C1=CC=CC(=C1)C#N)C(F)(F)F		1
Binimetinib	CN1C=NC2=C1C=C(C(=C2F)NC3=C(C=C(C=C3)Br)F)C(=O)NOCCO		1
Brigatinib	CN1CCN(CC1)C2CCN(CC2)C3=CC(=C(C=C3)NC4=NC=C(C(=N4)NC5=CC=CC=C5P(=O)(C)C)Cl)OC		1				1
Cabotegravir	C[C@H]1CO[C@H]2N1C(=O)C3=C(C(=O)C(=CN3C2)C(=O)NCC4=C(C=C(C=C4)F)F)O		1
Camptothecin	CC[C@@]1(C2=C(COC1=O)C(=O)N3CC4=CC5=CC=CC=C5N=C4C3=C2)O		1
Celecoxib	CC1=CC=C(C=C1)C2=CC(=NN2C3=CC=C(C=C3)S(=O)(=O)N)C(F)(F)F		1
Copanlisib	COC1=C(C=CC2=C3NCCN3C(=NC(=O)C4=CN=C(N=C4)N)N=C21)OCCCN5CCOCC5		1			1
Dabrafenib	CC(C)(C)C1=NC(=C(S1)C2=NC(=NC=C2)N)C3=C(C(=CC=C3)NS(=O)(=O)C4=C(C=CC=C4F)F)F		1			1	1
Dacomitinib	COC1=C(C=C2C(=C1)N=CN=C2NC3=CC(=C(C=C3)F)Cl)NC(=O)/C=C/CN4CCCCC4		1				1
Daprodustat	C1CCC(CC1)N2C(=O)C(C(=O)N(C2=O)C3CCCCC3)C(=O)NCC(=O)O		1
Darolutamide	C[C@@H](CN1C=CC(=N1)C2=CC(=C(C=C2)C#N)Cl)NC(=O)C3=NNC(=C3)C(C)O		1				1
Delafloxacin	C1C(CN1C2=C(C=C3C(=C2Cl)N(C=C(C3=O)C(=O)O)C4=C(C=C(C(=N4)N)F)F)F)O		1
Deucravacitinib	[2H]C([2H])([2H])NC(=O)C1=C(NC2=CC=CC(C3=NN(C)C=N3)=C2OC)C=C(NC(=O)C2CC2)N=N1		1
Deuruxolitinib	[2H]C1([2H])C([C@@H](CC#N)N2C=C(C=N2)C2=C3C=CNC3=NC=N2)C([2H])([2H])C([2H])([2H])C1([2H])[2H]		1
Donepezil	COC1=C(C=C2C(=C1)CC(C2=O)CC3CCN(CC3)CC4=CC=CC=C4)OC		1
Duvelisib	C[C@@H](C1=CC2=C(C(=CC=C2)Cl)C(=O)N1C3=CC=CC=C3)NC4=NC=NC5=C4NC=N5		1
Elafibranor	CC1=CC(=CC(=C1OC(C)(C)C(=O)O)C)/C=C/C(=O)C2=CC=C(C=C2)SC		1		1		1		1
Empagliflozin	C1COC[C@H]1OC2=CC=C(C=C2)CC3=C(C=CC(=C3)[C@H]4[C@@H]([C@H]([C@@H]([C@H](O4)CO)O)O)O)Cl		1
Enasidenib	CC(C)(CNC1=NC(=NC(=N1)C2=NC(=CC=C2)C(F)(F)F)NC3=CC(=NC=C3)C(F)(F)F)O		1				1
Ensifentrine	COC1=C(OC)C=C2C(CCN3C(=O)N(CCNC(N)=O)\C(C=C23)=N\C2=C(C)C=C(C)C=C2C)=C1		1
Ertugliflozin	CCOC1=CC=C(C=C1)CC2=C(C=CC(=C2)[C@@]34[C@@H]([C@H]([C@@H]([C@@](O3)(CO4)CO)O)O)O)Cl		1
Ezetimibe	C1=CC(=CC=C1[C@@H]2[C@H](C(=O)N2C3=CC=C(C=C3)F)CC[C@@H](C4=CC=C(C=C4)F)O)O		1		1
Fimasartan	CCCCC1=NC(=C(C(=O)N1CC2=CC=C(C=C2)C3=CC=CC=C3C4=NNN=N4)CC(=S)N(C)C)C		1
Fostemsavir	CC1=NN(C=N1)C2=NC=C(C3=C2N(C=C3C(=O)C(=O)N4CCN(CC4)C(=O)C5=CC=CC=C5)COP(=O)(O)O)OC		1				1
Futibatinib	COC1=CC(=CC(=C1)C#CC2=NN(C3=NC=NC(=C23)N)[C@H]4CCN(C4)C(=O)C=C)OC		1
Gefapixant	CC(C)C1=CC(=C(C=C1OC2=CN=C(N=C2N)N)S(=O)(=O)N)OC		1
Gefitinib	COC1=C(C=C2C(=C1)N=CN=C2NC3=CC(=C(C=C3)F)Cl)OCCCN4CCOCC4		1
Glasdegib	CN1CC[C@H](C[C@@H]1C2=NC3=CC=CC=C3N2)NC(=O)NC4=CC=C(C=C4)C#N		1				1
Glecaprevir	CC1(CC1)S(=O)(=O)NC(=O)[C@]2(C[C@H]2C(F)F)NC(=O)[C@@H]3C[C@@H]4CN3C(=O)[C@@H](NC(=O)O[C@@H]5CCC[C@H]5OC/C=C/C(C6=NC7=CC=CC=C7N=C6O4)(F)F)C(C)(C)C		1				1
Glyburide	COC1=C(C=C(C=C1)Cl)C(=O)NCCC2=CC=C(C=C2)S(=O)(=O)NC(=O)NC3CCCCC3		1
Idelalisib	CC[C@@H](C1=NC2=C(C(=CC=C2)F)C(=O)N1C3=CC=CC=C3)NC4=NC=NC5=C4NC=N5		1
Infigratinib	CCN1CCN(CC1)C2=CC=C(C=C2)NC3=CC(=NC=N3)N(C)C(=O)NC4=C(C(=CC(=C4Cl)OC)OC)Cl		1				1
Larotrectinib	C1C[C@@H](N(C1)C2=NC3=C(C=NN3C=C2)NC(=O)N4CC[C@@H](C4)O)C5=C(C=CC(=C5)F)F		1
Leniolisib	CCC(=O)N1CC[C@@H](C1)NC1=C2CN(CCC2=NC=N1)C1=CN=C(OC)C(=C1)C(F)(F)F		1
Lenvatinib	COC1=CC2=NC=CC(=C2C=C1C(=O)N)OC3=CC(=C(C=C3)NC(=O)NC4CC4)Cl		1			1
Linzagolix	COC1=C(COC2=C(OC)C=C(F)C(=C2)N2C(=O)NC3=CSC(C(O)=O)=C3C2=O)C(F)=C(F)C=C1		1
Lusutrombopag	CCCCCCO[C@@H](C)C1=CC=CC(=C1OC)C2=CSC(=N2)NC(=O)C3=CC(=C(C(=C3)Cl)/C=C(\C)/C(=O)O)Cl		1
Momelotinib	C1COCCN1C2=CC=C(C=C2)NC3=NC=CC(=N3)C4=CC=C(C=C4)C(=O)NCC#N		1				1
Mycophenolate mofetil	CC1=C2COC(=O)C2=C(C(=C1OC)C/C=C(\C)/CCC(=O)OCCN3CCOCC3)O		1
Niraparib	C1C[C@H](CNC1)C2=CC=C(C=C2)N3C=C4C=CC=C(C4=N3)C(=O)N		1				1
Ombitasvir	CC(C)[C@@H](C(=O)N1CCC[C@H]1C(=O)NC2=CC=C(C=C2)[C@@H]3CC[C@H](N3C4=CC=C(C=C4)C(C)(C)C)C5=CC=C(C=C5)NC(=O)[C@@H]6CCCN6C(=O)[C@H](C(C)C)NC(=O)OC)NC(=O)OC		1
Opicapone	CC1=C(C(=[N+](C(=C1Cl)C)[O-])Cl)C2=NOC(=N2)C3=CC(=C(C(=C3)O)O)[N+](=O)[O-]		1
Osimertinib	CN1C=C(C2=CC=CC=C21)C3=NC(=NC=C3)NC4=C(C=C(C(=C4)NC(=O)C=C)N(C)CCN(C)C)OC		1
Ozanimod	CC(C)OC1=C(C=C(C=C1)C2=NC(=NO2)C3=C4CC[C@@H](C4=CC=C3)NCCO)C#N		1
Palbociclib	CC1=C(C(=O)N(C2=NC(=NC=C12)NC3=NC=C(C=C3)N4CCNCC4)C5CCCC5)C(=O)C		1			1	1
Pazopanib	CC1=C(C=C(C=C1)NC2=NC=CC(=N2)N(C)C3=CC4=NN(C(=C4C=C3)C)C)S(=O)(=O)N		1			1
Pemigatinib	CCN1C2=C3C=C(NC3=NC=C2CN(C1=O)C4=C(C(=CC(=C4F)OC)OC)F)CN5CCOCC5		1
Pibrentasvir	C[C@H]([C@@H](C(=O)N1CCC[C@H]1C2=NC3=C(N2)C=C(C(=C3)F)[C@H]4CC[C@@H](N4C5=CC(=C(C(=C5)F)N6CCC(CC6)C7=CC=C(C=C7)F)F)C8=CC9=C(C=C8F)N=C(N9)[C@@H]1CCCN1C(=O)[C@H]([C@@H](C)OC)NC(=O)OC)NC(=O)OC)OC		1				1
Pirtobrutinib	COC1=C(C=C(F)C=C1)C(=O)NCC1=CC=C(C=C1)C1=NN([C@@H](C)C(F)(F)F)C(N)=C1C(N)=O		1
Ponatinib	CC1=C(C=C(C=C1)C(=O)NC2=CC(=C(C=C2)CN3CCN(CC3)C)C(F)(F)F)C#CC4=CN=C5N4N=CC=C5		1
Pralatrexate	C#CCC(CC1=CN=C2C(=N1)C(=NC(=N2)N)N)C3=CC=C(C=C3)C(=O)N[C@@H](CCC(=O)O)C(=O)O		1		1				1
Pralsetinib	CO[C@@]1(CC[C@@H](CC1)C1=NC(NC2=NNC(C)=C2)=CC(C)=N1)C(=O)N[C@@H](C)C1=CC=C(N=C1)N1C=C(F)C=N1		1				1
Resmetirom	CC(C)C1=CC(=NNC1=O)OC2=C(C=C(C=C2Cl)N3C(=O)NC(=O)C(=N3)C#N)Cl		1				1
Revefenacin	CN(CCN1CCC(CC1)OC(=O)NC2=CC=CC=C2C3=CC=CC=C3)C(=O)C4=CC=C(C=C4)CN5CCC(CC5)C(=O)N		1
Rimegepant	C1C[C@H](C2=C(C=CC=N2)[C@H]([C@@H]1C3=C(C(=CC=C3)F)F)N)OC(=O)N4CCC(CC4)N5C6=C(NC5=O)N=CC=C6		1
Riociguat	CN(C1=C(N=C(N=C1N)C2=NN(C3=C2C=CC=N3)CC4=CC=CC=C4F)N)C(=O)OC		1
Ripretinib	CCN1C2=CC(=NC=C2C=C(C1=O)C3=CC(=C(C=C3Br)F)NC(=O)NC4=CC=CC=C4)NC		1				1
Risdiplam	CC1=CC(=NN2C1=NC(=C2)C)C3=CC(=O)N4C=C(C=CC4=N3)N5CCNC6(C5)CC6		1
Rivaroxaban	C1COCC(=O)N1C2=CC=C(C=C2)N3C[C@@H](OC3=O)CNC(=O)C4=CC=C(S4)Cl		1
Rucaparib	CNCC1=CC=C(C=C1)C2=C3CCNC(=O)C4=C3C(=CC(=C4)F)N2		1			1	1
Seladelpar	CCO[C@H](COC1=CC=C(C=C1)C(F)(F)F)CSC2=CC(=C(C=C2)OCC(=O)O)C		1
Selpercatinib	COC1=NC=C(CN2C3CC2CN(C3)C2=CC=C(C=N2)C2=CC(OCC(C)(C)O)=CN3N=CC(C#N)=C23)C=C1		1				1
Selumetinib	CN1C=NC2=C1C=C(C(=C2F)NC3=C(C=C(C=C3)Br)Cl)C(=O)NOCCO		1
Simeprevir	CC1=C(C=CC2=C1N=C(C=C2O[C@@H]3C[C@@H]4[C@@H](C3)C(=O)N(CCCC/C=C\C5C[C@]5(NC4=O)C(=O)NS(=O)(=O)C6CC6)C)C7=NC(=CS7)C(C)C)OC		1		1		1		1
Sofosbuvir	C[C@@H](C(=O)OC(C)C)N[P@](=O)(OC[C@@H]1[C@H]([C@@]([C@@H](O1)N2C=CC(=O)NC2=O)(C)F)O)OC3=CC=CC=C3		1
Sparsentan	CCCCC1=NC2(CCCC2)C(=O)N1CC3=CC(=C(C=C3)C4=CC=CC=C4S(=O)(=O)NC5=NOC(=C5C)C)COCC		1				1
Sulpiride	CCN1CCCC1CNC(=O)C2=C(C=CC(=C2)S(=O)(=O)N)OC		1
Sumatriptan	CNS(=O)(=O)CC1=CC2=C(C=C1)NC=C2CCN(C)C		1
Talazoparib	CN1C(=NC=N1)[C@@H]2[C@H](NC3=CC(=CC4=C3C2=NNC4=O)F)C5=CC=C(C=C5)F		1
Tazemetostat	CCN(C1CCOCC1)C2=CC(=CC(=C2C)C(=O)NCC3=C(C=C(NC3=O)C)C)C4=CC=C(C=C4)CN5CCOCC5		1
Tegaserod	CCCCCN=C(N)N/N=C/C1=CNC2=C1C=C(C=C2)OC		1
Tenofovir alafenamide	C[C@H](CN1C=NC2=C(N=CN=C21)N)OC[P@@](=O)(N[C@@H](C)C(=O)OC(C)C)OC3=CC=CC=C3		1
Testosterone cypionate	C[C@]12CC[C@H]3[C@H]([C@@H]1CC[C@@H]2OC(=O)CCC4CCCC4)CCC5=CC(=O)CC[C@]35C		1
Testosterone enanthate	CCCCCCC(=O)O[C@H]1CC[C@@H]2[C@@]1(CC[C@H]3[C@H]2CCC4=CC(=O)CC[C@]34C)C		1
Testosterone undecanoate	CCCCCCCCCCC(=O)O[C@H]1CC[C@@H]2[C@@]1(CC[C@H]3[C@H]2CCC4=CC(=O)CC[C@]34C)C		1
Tezacaftor	CC(C)(CO)C1=CC2=CC(=C(C=C2N1C[C@H](CO)O)F)NC(=O)C3(CC3)C4=CC5=C(C=C4)OC(O5)(F)F		1			1	1
Trilaciclib	CN1CCN(CC1)C2=CN=C(C=C2)NC3=NC=C4C=C5C(=O)NCC6(N5C4=N3)CCCCC6		1
Tucatinib	CC1=C(C=CC(=C1)NC2=NC=NC3=C2C=C(C=C3)NC4=NC(CO4)(C)C)OC5=CC6=NC=NN6C=C5		1
Ubrogepant	C[C@@H]1[C@@H](C[C@@H](C(=O)N1CC(F)(F)F)NC(=O)C2=CC3=C(C[C@@]4(C3)C5=C(NC4=O)N=CC=C5)N=C2)C6=CC=CC=C6		1
Upadacitinib	CC[C@@H]1CN(C[C@@H]1C2=CN=C3N2C4=C(NC=C4)N=C3)C(=O)NCC(F)(F)F		1				1
Velpatasvir	C[C@H]1CC[C@H](N1C(=O)[C@H](C(C)C)NC(=O)OC)C2=NC3=C(N2)C=CC4=CC5=C(C=C43)OCC6=C5C=CC(=C6)C7=CN=C(N7)[C@@H]8C[C@@H](CN8C(=O)[C@@H](C9=CC=CC=C9)NC(=O)OC)COC		1			1	1
Vemurafenib	CCCS(=O)(=O)NC1=C(C(=C(C=C1)F)C(=O)C2=CNC3=C2C=C(C=N3)C4=CC=C(C=C4)Cl)F		1	1			1	1
Vericiguat	COC(=O)NC1=C(N=C(N=C1N)C2=NN(C3=C2C=C(C=N3)F)CC4=CC=CC=C4F)N		1
Voxilaprevir	CC[C@@H]1[C@@H]2CN([C@@H]1C(=O)N[C@@]3(C[C@H]3C(F)F)C(=O)NS(=O)(=O)C4(CC4)C)C(=O)[C@@H](NC(=O)O[C@@H]5C[C@H]5CCCCC(C6=NC7=C(C=C(C=C7)OC)N=C6O2)(F)F)C(C)(C)C		1				1
Acemetacin	CC1=C(C2=C(N1C(=O)C3=CC=C(C=C3)Cl)C=CC(=C2)OC)CC(=O)OCC(=O)O			1
Atazanavir	CC(C)(C)[C@@H](C(=O)N[C@@H](CC1=CC=CC=C1)[C@H](CN(CC2=CC=C(C=C2)C3=CC=CC=N3)NC(=O)[C@H](C(C)(C)C)NC(=O)OC)O)NC(=O)OC			1		1		1
Atorvastatin	CC(C)C1=C(C(=C(N1CC[C@H](C[C@H](CC(=O)O)O)O)C2=CC=C(C=C2)F)C3=CC=CC=C3)C(=O)NC4=CC=CC=C4			1
Flutamide	CC(C)C(=O)NC1=CC(=C(C=C1)[N+](=O)[O-])C(F)(F)F			1
Imatinib	CC1=C(C=C(C=C1)NC(=O)C2=CC=C(C=C2)CN3CCN(CC3)C)NC4=NC=CC(=N4)C5=CN=CC=C5			1	1			1
Prasterone	C[C@]12CC[C@H]3[C@H]([C@@H]1CCC2=O)CC=C4[C@@]3(CC[C@@H](C4)O)C			1
Saxagliptin	C1[C@@H]2C[C@@H]2N([C@@H]1C#N)C(=O)[C@H](C34CC5CC(C3)CC(C5)(C4)O)N			1
Avibactam	C1C[C@H](N2C[C@@H]1N(C2=O)OS(=O)(=O)O)C(=O)N				1
Canagliflozin	CC1=C(C=C(C=C1)[C@H]2[C@@H]([C@H]([C@@H]([C@H](O2)CO)O)O)O)CC3=CC=C(S3)C4=CC=C(C=C4)F				1	1
Carboplatin	C1CC(C1)(C(=O)O)C(=O)O.N.N.[Pt+2]				1
Eluxadoline	CC1=CC(=CC(=C1C[C@@H](C(=O)N(CC2=CC(=C(C=C2)OC)C(=O)O)[C@@H](C)C3=NC=C(N3)C4=CC=CC=C4)N)C)C(=O)N				1
Gadobenic acid	C1=CC=C(C=C1)COCC(C(=O)O)N(CCN(CCN(CC(=O)[O-])CC(=O)[O-])CC(=O)[O-])CC(=O)O.[Gd+3]				1
Gadoxetic acid	CCOC1=CC=C(C=C1)C[C@@H](CN(CCN(CC(=O)[O-])CC(=O)[O-])CC(=O)[O-])N(CC(=O)O)CC(=O)O.[Gd+3]				1
Gentamicin	CC(C1CCC(C(O1)OC2C(CC(C(C2O)OC3C(C(C(CO3)(C)O)NC)O)N)N)N)NC				1
Indomethacin	CC1=C(C2=C(N1C(=O)C3=CC=C(C=C3)Cl)C=CC(=C2)OC)CC(=O)O				1				1
Irinotecan	CCC1=C2CN3C(=CC4=C(C3=O)COC(=O)[C@@]4(CC)O)C2=NC5=C1C=C(C=C5)OC(=O)N6CCC(CC6)N7CCCCC7				1
Lovastatin	CC[C@H](C)C(=O)O[C@H]1C[C@H](C=C2[C@H]1[C@H]([C@H](C=C2)C)CC[C@@H]3C[C@H](CC(=O)O3)O)C				1	1
Octreotide	C[C@H]([C@H]1C(=O)N[C@@H](CSSC[C@@H](C(=O)N[C@H](C(=O)N[C@@H](C(=O)N[C@H](C(=O)N1)CCCCN)CC2=CNC3=CC=CC=C32)CC4=CC=CC=C4)NC(=O)[C@@H](CC5=CC=CC=C5)N)C(=O)N[C@H](CO)[C@@H](C)O)O				1	1			1
Oxaliplatin	C1CC[C@H]([C@@H](C1)N)N.C(=O)(C(=O)O)O.[Pt+2]				1
Phenytoin	C1=CC=C(C=C1)C2(C(=O)NC(=O)N2)C3=CC=CC=C3				1
Saquinavir	CC(C)(C)NC(=O)[C@@H]1C[C@@H]2CCCC[C@@H]2CN1C[C@H]([C@H](CC3=CC=CC=C3)NC(=O)[C@H](CC(=O)N)NC(=O)C4=NC5=CC=CC=C5C=C4)O				1	1	1
Simvastatin	CCC(C)(C)C(=O)O[C@H]1C[C@H](C=C2[C@H]1[C@H]([C@H](C=C2)C)CC[C@@H]3C[C@H](CC(=O)O3)O)C				1
Talinolol	CC(C)(C)NCC(COC1=CC=C(C=C1)NC(=O)NC2CCCCC2)O				1
Tamoxifen	CC/C(=C(\C1=CC=CC=C1)/C2=CC=C(C=C2)OCCN(C)C)/C3=CC=CC=C3				1
Tenofovir disoproxil	C[C@H](CN1C=NC2=C(N=CN=C21)N)OCP(=O)(OCOC(=O)OC(C)C)OCOC(=O)OC(C)C				1
Vasopressin	C1CC(N(C1)C(=O)C2CSSCC(C(=O)NC(C(=O)NC(C(=O)NC(C(=O)NC(C(=O)N2)CC(=O)N)CCC(=O)N)CC3=CC=CC=C3)CC4=CC=C(C=C4)O)N)C(=O)NC(CCCCN)C(=O)NCC(=O)N.C1CC(N(C1)C(=O)C2CSSCC(C(=O)NC(C(=O)NC(C(=O)NC(C(=O)NC(C(=O)N2)CC(=O)N)CCC(=O)N)CC3=CC=CC=C3)CC4=CC=C(C=C4)O)N)C(=O)NC(CCCN=C(N)N)C(=O)NCC(=O)N				1
Gramicidin D	C[C@@H](C(=O)N[C@H](C(C)C)C(=O)N[C@@H](C(C)C)C(=O)N[C@H](C(C)C)C(=O)N[C@@H](CC1=CNC2=CC=CC=C21)C(=O)N[C@H](CC(C)C)C(=O)N[C@@H](CC3=CNC4=CC=CC=C43)C(=O)N[C@H](CC(C)C)C(=O)N[C@@H](CC5=CNC6=CC=CC=C65)C(=O)N[C@H](CC(C)C)C(=O)N[C@@H](CC7=CNC8=CC=CC=C87)C(=O)NCCO)NC(=O)[C@@H](CC(C)C)NC(=O)CNC(=O)[C@H](C(C)C)NC=O					1
Bortezomib	B([C@H](CC(C)C)NC(=O)[C@H](CC1=CC=CC=C1)NC(=O)C2=NC=CN=C2)(O)O					1
Azithromycin	CC[C@@H]1[C@@]([C@@H]([C@H](N(C[C@@H](C[C@@]([C@@H]([C@H]([C@@H]([C@H](C(=O)O1)C)O[C@H]2C[C@@]([C@H]([C@@H](O2)C)O)(C)OC)C)O[C@H]3[C@@H]([C@H](C[C@H](O3)C)N(C)C)O)(C)O)C)C)C)O)(C)O					1			1
Pantoprazole	COC1=C(C(=NC=C1)CS(=O)C2=NC3=C(N2)C=C(C=C3)OC(F)F)OC					1
Citalopram	CN(C)CCCC1(C2=C(CO1)C=C(C=C2)C#N)C3=CC=C(C=C3)F					1
Reboxetine	CCOC1=CC=CC=C1O[C@@H]([C@H]2CNCCO2)C3=CC=CC=C3					1
Clotrimazole	C1=CC=C(C=C1)C(C2=CC=CC=C2)(C3=CC=CC=C3Cl)N4C=CN=C4					1
Amsacrine	COC1=C(C=CC(=C1)NS(=O)(=O)C)NC2=C3C=CC=CC3=NC4=CC=CC=C42					1
Venlafaxine	CN(C)CC(C1=CC=C(C=C1)OC)C2(CCCCC2)O					1
Cetirizine	C1CN(CCN1CCOCC(=O)O)C(C2=CC=CC=C2)C3=CC=C(C=C3)Cl					1
Diltiazem	CC(=O)O[C@@H]1[C@@H](SC2=CC=CC=C2N(C1=O)CCN(C)C)C3=CC=C(C=C3)OC					1
Grepafloxacin	CC1CN(CCN1)C2=C(C(=C3C(=C2)N(C=C(C3=O)C(=O)O)C4CC4)C)F					1			1
Amlodipine	CCOC(=O)C1=C(NC(=C(C1C2=CC=CC=C2Cl)C(=O)OC)C)COCCN					1
Beclomethasone dipropionate	CCC(=O)OCC(=O)[C@]1([C@H](C[C@@H]2[C@@]1(C[C@@H]([C@]3([C@H]2CCC4=CC(=O)C=C[C@@]43C)Cl)O)C)C)OC(=O)CC					1	1
Progesterone	CC(=O)[C@H]1CC[C@@H]2[C@@]1(CC[C@H]3[C@H]2CCC4=CC(=O)CC[C@]34C)C					1
Sorafenib	CNC(=O)C1=NC=CC(=C1)OC2=CC=C(C=C2)NC(=O)NC3=CC(=C(C=C3)Cl)C(F)(F)F					1			1
Nisoldipine	CC1=C(C(C(=C(N1)C)C(=O)OCC(C)C)C2=CC=CC=C2[N+](=O)[O-])C(=O)OC					1
Cerivastatin	CC(C)C1=C(C(=C(C(=N1)C(C)C)COC)C2=CC=C(C=C2)F)/C=C/[C@H](C[C@H](CC(=O)O)O)O					1
Imipramine	CN(C)CCCN1C2=CC=CC=C2CCC3=CC=CC=C31					1
Duloxetine	CNCC[C@@H](C1=CC=CS1)OC2=CC=CC3=CC=CC=C32					1
Haloperidol	C1CN(CCC1(C2=CC=C(C=C2)Cl)O)CCCC(=O)C3=CC=C(C=C3)F					1
Lamotrigine	C1=CC(=C(C(=C1)Cl)Cl)C2=C(N=C(N=N2)N)N					1
Vinblastine	CC[C@@]1(C[C@H]2C[C@@](C3=C(CCN(C2)C1)C4=CC=CC=C4N3)(C5=C(C=C6C(=C5)[C@]78CCN9[C@H]7[C@@](C=CC9)([C@H]([C@@]([C@@H]8N6C)(C(=O)OC)O)OC(=O)C)CC)OC)C(=O)OC)O					1		1
Doxazosin	COC1=C(C=C2C(=C1)C(=NC(=N2)N3CCN(CC3)C(=O)C4COC5=CC=CC=C5O4)N)OC					1
Medroxyprogesterone acetate	C[C@H]1C[C@@H]2[C@H](CC[C@]3([C@H]2CC[C@@]3(C(=O)C)OC(=O)C)C)[C@@]4(C1=CC(=O)CC4)C					1
Bisoprolol	CC(C)NCC(COC1=CC=C(C=C1)COCCOC(C)C)O					1
Amodiaquine	CCN(CC)CC1=C(C=CC(=C1)NC2=C3C=CC(=CC3=NC=C2)Cl)O					1
Prednisone	C[C@]12CC(=O)[C@H]3[C@H]([C@@H]1CC[C@@]2(C(=O)CO)O)CCC4=CC(=O)C=C[C@]34C					1
Mitotane	C1=CC=C(C(=C1)C(C2=CC=C(C=C2)Cl)C(Cl)Cl)Cl					1
Galantamine	CN1CC[C@@]23C=C[C@@H](C[C@@H]2OC4=C(C=CC(=C34)C1)OC)O					1
Daunorubicin	C[C@H]1[C@H]([C@H](C[C@@H](O1)O[C@H]2C[C@@](CC3=C2C(=C4C(=C3O)C(=O)C5=C(C4=O)C(=CC=C5)OC)O)(C(=O)C)O)N)O					1
Ergotamine	C[C@@]1(C(=O)N2[C@H](C(=O)N3CCC[C@H]3[C@@]2(O1)O)CC4=CC=CC=C4)NC(=O)[C@H]5CN([C@@H]6CC7=CNC8=CC=CC(=C78)C6=C5)C					1
Amprenavir	CC(C)CN(C[C@H]([C@H](CC1=CC=CC=C1)NC(=O)O[C@H]2CCOC2)O)S(=O)(=O)C3=CC=C(C=C3)N					1
Paroxetine	C1CNC[C@H]([C@@H]1C2=CC=C(C=C2)F)COC3=CC4=C(C=C3)OCO4					1
Norethisterone	C[C@]12CC[C@H]3[C@H]([C@@H]1CC[C@]2(C#C)O)CCC4=CC(=O)CC[C@H]34					1
Esomeprazole	CC1=CN=C(C(=C1OC)C)C[S@](=O)C2=NC3=C(N2)C=C(C=C3)OC					1
Clopidogrel	COC(=O)[C@H](C1=CC=CC=C1Cl)N2CCC3=C(C2)C=CS3					1
Vardenafil	CCCC1=NC(=C2N1N=C(NC2=O)C3=C(C=CC(=C3)S(=O)(=O)N4CCN(CC4)CC)OCC)C					1
Metronidazole	CC1=NC=C(N1CCO)[N+](=O)[O-]					1
Buprenorphine	C[C@]([C@H]1C[C@@]23CC[C@@]1([C@H]4[C@@]25CCN([C@@H]3CC6=C5C(=C(C=C6)O)O4)CC7CC7)OC)(C(C)(C)C)O					1	1
Telmisartan	CCCC1=NC2=C(N1CC3=CC=C(C=C3)C4=CC=CC=C4C(=O)O)C=C(C=C2C)C5=NC6=CC=CC=C6N5C					1	1		1
Desloratadine	C1CC2=C(C=CC(=C2)Cl)C(=C3CCNCC3)C4=C1C=CC=N4					1
Azelastine	CN1CCCC(CC1)N2C(=O)C3=CC=CC=C3C(=N2)CC4=CC=C(C=C4)Cl					1
Doxorubicin	C[C@H]1[C@H]([C@H](C[C@@H](O1)O[C@H]2C[C@@](CC3=C2C(=C4C(=C3O)C(=O)C5=C(C4=O)C(=CC=C5)OC)O)(C(=O)CO)O)N)O					1		1
Felodipine	CCOC(=O)C1=C(NC(=C(C1C2=C(C(=CC=C2)Cl)Cl)C(=O)OC)C)C					1
Benzocaine	CCOC(=O)C1=CC=C(C=C1)N					1
Primaquine	CC(CCCN)NC1=C2C(=CC(=C1)OC)C=CC=N2					1
Sertraline	CN[C@H]1CC[C@H](C2=CC=CC=C12)C3=CC(=C(C=C3)Cl)Cl					1
Miconazole	C1=CC(=C(C=C1Cl)Cl)COC(CN2C=CN=C2)C3=C(C=C(C=C3)Cl)Cl					1
Atovaquone	C1CC(CCC1C2=CC=C(C=C2)Cl)C3=C(C4=CC=CC=C4C(=O)C3=O)O					1
Amiodarone	CCCCC1=C(C2=CC=CC=C2O1)C(=O)C3=CC(=C(C(=C3)I)OCCN(CC)CC)I					1
Bicalutamide	CC(CS(=O)(=O)C1=CC=C(C=C1)F)(C(=O)NC2=CC(=C(C=C2)C#N)C(F)(F)F)O					1
Nefazodone	CCC1=NN(C(=O)N1CCOC2=CC=CC=C2)CCCN3CCN(CC3)C4=CC(=CC=C4)Cl					1
Desipramine	CNCCCN1C2=CC=CC=C2CCC3=CC=CC=C31					1
Flecainide	C1CCNC(C1)CNC(=O)C2=C(C=CC(=C2)OCC(F)(F)F)OCC(F)(F)F					1
Chlorprothixene	CN(C)CC/C=C\1/C2=CC=CC=C2SC3=C1C=C(C=C3)Cl					1
Lapatinib	CS(=O)(=O)CCNCC1=CC=C(O1)C2=CC3=C(C=C2)N=CN=C3NC4=CC(=C(C=C4)OCC5=CC(=CC=C5)F)Cl					1
Posaconazole	CC[C@@H]([C@H](C)O)N1C(=O)N(C=N1)C2=CC=C(C=C2)N3CCN(CC3)C4=CC=C(C=C4)OC[C@H]5C[C@](OC5)(CN6C=NC=N6)C7=C(C=C(C=C7)F)F					1
Hydroxychloroquine	CCN(CCCC(C)NC1=C2C=CC(=CC2=NC=C1)Cl)CCO					1
Aldosterone	C[C@]12CCC(=O)C=C1CC[C@@H]3[C@@H]2[C@H](C[C@]4([C@H]3CC[C@@H]4C(=O)CO)C=O)O					1
Dronedarone	CCCCC1=C(C2=C(O1)C=CC(=C2)NS(=O)(=O)C)C(=O)C3=CC=C(C=C3)OCCCN(CCCC)CCCC					1
Nilotinib	CC1=C(C=C(C=C1)C(=O)NC2=CC(=CC(=C2)C(F)(F)F)N3C=C(N=C3)C)NC4=NC=CC(=N4)C5=CN=CC=C5					1
Voacamine	CC[C@H]1C[C@H]2C[C@@]3([C@H]1N(C2)CCC4=C3NC5=CC(=C(C=C45)OC)[C@H]6C[C@@H]\7C([C@@H](CC8=C6NC9=CC=CC=C89)N(C/C7=C/C)C)C(=O)OC)C(=O)OC					1
Tipifarnib	CN1C=NC=C1[C@@](C2=CC=C(C=C2)Cl)(C3=CC4=C(C=C3)N(C(=O)C=C4C5=CC(=CC=C5)Cl)C)N					1
Telaprevir	CCC[C@@H](C(=O)C(=O)NC1CC1)NC(=O)[C@@H]2[C@H]3CCC[C@H]3CN2C(=O)[C@H](C(C)(C)C)NC(=O)[C@H](C4CCCCC4)NC(=O)C5=NC=CN=C5					1
Romidepsin	C/C=C\1/C(=O)N[C@H](C(=O)O[C@H]\2CC(=O)N[C@@H](C(=O)N[C@H](CSSCC/C=C2)C(=O)N1)C(C)C)C(C)C					1
Tolvaptan	CC1=CC=CC=C1C(=O)NC2=CC(=C(C=C2)C(=O)N3CCC[C@H](C4=C3C=CC(=C4)Cl)O)C					1
Etravirine	CC1=CC(=CC(=C1OC2=NC(=NC(=C2Br)N)NC3=CC=C(C=C3)C#N)C)C#N					1
Cethromycin	CC[C@@H]1[C@@]2([C@@H]([C@H](C(=O)[C@@H](C[C@@]([C@@H]([C@H](C(=O)[C@H](C(=O)O1)C)C)O[C@H]3[C@@H]([C@H](C[C@H](O3)C)N(C)C)O)(C)OC/C=C/C4=CC5=CC=CC=C5N=C4)C)C)NC(=O)O2)C					1
Axitinib	CNC(=O)C1=CC=CC=C1SC2=CC3=C(C=C2)C(=NN3)/C=C/C4=CC=CC=N4					1
Isavuconazonium	C[C@@H](C1=NC(=CS1)C2=CC=C(C=C2)C#N)[C@](CN3C=[N+](C=N3)C(C)OC(=O)N(C)C4=C(C=CC=N4)COC(=O)CNC)(C5=C(C=CC(=C5)F)F)O					1
Ticagrelor	CCCSC1=NC(=C2C(=N1)N(N=N2)[C@@H]3C[C@@H]([C@H]([C@H]3O)O)OCCO)N[C@@H]4C[C@H]4C5=CC(=C(C=C5)F)F					1
Ivacaftor	CC(C)(C)C1=CC(=C(C=C1NC(=O)C2=CNC3=CC=CC=C3C2=O)O)C(C)(C)C					1
Azilsartan medoxomil	CCOC1=NC2=CC=CC(=C2N1CC3=CC=C(C=C3)C4=CC=CC=C4C5=NOC(=O)N5)C(=O)OCC6=C(OC(=O)O6)C					1
Rilpivirine	CC1=CC(=CC(=C1NC2=NC(=NC=C2)NC3=CC=C(C=C3)C#N)C)/C=C/C#N					1
Crizotinib	C[C@H](C1=C(C=CC(=C1Cl)F)Cl)OC2=C(N=CC(=C2)C3=CN(N=C3)C4CCNCC4)N					1
Boceprevir	CC1([C@@H]2[C@H]1[C@H](N(C2)C(=O)[C@H](C(C)(C)C)NC(=O)NC(C)(C)C)C(=O)NC(CC3CCC3)C(=O)C(=O)N)C					1
Linagliptin	CC#CCN1C2=C(N=C1N3CCC[C@H](C3)N)N(C(=O)N(C2=O)CC4=NC5=CC=CC=C5C(=N4)C)C					1
Mirabegron	C1=CC=C(C=C1)[C@H](CNCCC2=CC=C(C=C2)NC(=O)CC3=CSC(=N3)N)O					1
Regorafenib	CNC(=O)C1=NC=CC(=C1)OC2=CC(=C(C=C2)NC(=O)NC3=CC(=C(C=C3)Cl)C(F)(F)F)F					1
Enzalutamide	CC1(C(=O)N(C(=S)N1C2=CC(=C(C=C2)C(=O)NC)F)C3=CC(=C(C=C3)C#N)C(F)(F)F)C					1
Diosmin	C[C@H]1[C@@H]([C@H]([C@H]([C@@H](O1)OC[C@@H]2[C@H]([C@@H]([C@H]([C@@H](O2)OC3=CC(=C4C(=C3)OC(=CC4=O)C5=CC(=C(C=C5)OC)O)O)O)O)O)O)O)O					1
Eliglustat	CCCCCCCC(=O)N[C@H](CN1CCCC1)[C@@H](C2=CC3=C(C=C2)OCCO3)O					1
Cobicistat	CC(C)C1=NC(=CS1)CN(C)C(=O)N[C@@H](CCN2CCOCC2)C(=O)N[C@H](CC[C@H](CC3=CC=CC=C3)NC(=O)OCC4=CN=CS4)CC5=CC=CC=C5					1
Daclatasvir	CC(C)[C@@H](C(=O)N1CCC[C@H]1C2=NC=C(N2)C3=CC=C(C=C3)C4=CC=C(C=C4)C5=CN=C(N5)[C@@H]6CCCN6C(=O)[C@H](C(C)C)NC(=O)OC)NC(=O)OC					1	1
Methylene blue	CN(C)C1=CC2=C(C=C1)N=C3C=CC(=[N+](C)C)C=C3S2.[Cl-]					1
Salinomycin	CC[C@H]([C@H]1CC[C@@H]([C@@H](O1)[C@@H](C)[C@@H]([C@H](C)C(=O)[C@H](CC)[C@@H]2[C@H](C[C@H]([C@]3(O2)C=C[C@H]([C@@]4(O3)CC[C@@](O4)(C)[C@H]5CC[C@@]([C@@H](O5)C)(CC)O)O)C)C)O)C)C(=O)O					1
Venetoclax	CC1(CCC(=C(C1)C2=CC=C(C=C2)Cl)CN3CCN(CC3)C4=CC(=C(C=C4)C(=O)NS(=O)(=O)C5=CC(=C(C=C5)NCC6CCOCC6)[N+](=O)[O-])OC7=CN=C8C(=C7)C=CN8)C					1	1
Curcumin	COC1=C(C=CC(=C1)/C=C/C(=O)CC(=O)/C=C/C2=CC(=C(C=C2)O)OC)O					1
Vonoprazan	CNCC1=CN(C(=C1)C2=CC=CC=C2F)S(=O)(=O)C3=CN=CC=C3					1
Istradefylline	CCN1C2=C(C(=O)N(C1=O)CC)N(C(=N2)/C=C/C3=CC(=C(C=C3)OC)OC)C					1	1
Tivozanib	CC1=CC(=NO1)NC(=O)NC2=C(C=C(C=C2)OC3=C4C=C(C(=CC4=NC=C3)OC)OC)Cl					1
Sarecycline	CN(C)[C@H]1[C@@H]2C[C@@H]3CC4=C(C=CC(=C4C(=C3C(=O)[C@@]2(C(=C(C1=O)C(=O)N)O)O)O)O)CN(C)OC					1
Betrixaban	CN(C)C(=N)C1=CC=C(C=C1)C(=O)NC2=C(C=C(C=C2)OC)C(=O)NC3=NC=C(C=C3)Cl					1
Laniquidar	COC(=O)C1=CN=C2N1CCC3=CC=CC=C3C2=C4CCN(CC4)CCC5=CC=C(C=C5)OCC6=NC7=CC=CC=C7C=C6					1
Quizartinib	CC(C)(C)C1=CC(=NO1)NC(=O)NC2=CC=C(C=C2)C3=CN4C5=C(C=C(C=C5)OCCN6CCOCC6)SC4=N3					1	1
Baloxavir marboxil	COC(=O)OCOC1=C2C(=O)N3CCOC[C@H]3N(N2C=CC1=O)[C@H]4C5=C(CSC6=CC=CC=C46)C(=C(C=C5)F)F					1	1
Hycanthone	CCN(CC)CCNC1=C2C(=C(C=C1)CO)SC3=CC=CC=C3C2=O					1
Concanamycin A	CC[C@H]1[C@H]([C@@H](C/C(=C/C=C/[C@@H]([C@H](OC(=O)/C(=C/C(=C/[C@H]([C@H]1O)C)/C)/OC)[C@@H](C)[C@H]([C@H](C)[C@]2(C[C@H]([C@@H]([C@H](O2)/C=C/C)C)O[C@H]3C[C@H]([C@@H]([C@H](O3)C)OC(=O)N)O)O)O)OC)/C)C)O					1
Emopamil	CC(C)C(CCCN(C)CCC1=CC=CC=C1)(C#N)C2=CC=CC=C2					1
Tetrandrine	CN1CCC2=CC(=C3C=C2[C@@H]1CC4=CC=C(C=C4)OC5=C(C=CC(=C5)C[C@H]6C7=C(O3)C(=C(C=C7CCN6C)OC)OC)OC)OC					1
Cannabinol	CCCCCC1=CC(=C2C(=C1)OC(C3=C2C=C(C=C3)C)(C)C)O					1	1	1
Tepotinib	CN1CCC(CC1)COC2=CN=C(N=C2)C3=CC=CC(=C3)CN4C(=O)C=CC(=N4)C5=CC=CC(=C5)C#N					1	1
Avapritinib	C[C@](C1=CC=C(C=C1)F)(C2=CN=C(N=C2)N3CCN(CC3)C4=NC=NN5C4=CC(=C5)C6=CN(N=C6)C)N					1
Avanafil	COC1=C(C=C(C=C1)CNC2=NC(=NC=C2C(=O)NCC3=NC=CC=N3)N4CCC[C@H]4CO)Cl						1
Avatrombopag	C1CCC(CC1)N2CCN(CC2)C3=C(N=C(S3)NC(=O)C4=CC(=C(N=C4)N5CCC(CC5)C(=O)O)Cl)C6=CC(=CS6)Cl						1
Belumosudil	CC(C)NC(=O)COC1=CC=CC(=C1)C2=NC3=CC=CC=C3C(=N2)NC4=CC5=C(C=C4)NN=C5						1
Brincidofovir	CCCCCCCCCCCCCCCCOCCCOP(=O)(CO[C@@H](CN1C=CC(=NC1=O)N)CO)O						1		1
Cabazitaxel	CC1=C2[C@H](C(=O)[C@@]3([C@H](C[C@@H]4[C@]([C@H]3[C@@H]([C@@](C2(C)C)(C[C@@H]1OC(=O)[C@@H]([C@H](C5=CC=CC=C5)NC(=O)OC(C)(C)C)O)O)OC(=O)C6=CC=CC=C6)(CO4)OC(=O)C)OC)C)OC						1
Cannabidiol	CCCCCC1=CC(=C(C(=C1)O)[C@@H]2C=C(CC[C@H]2C(=C)C)C)O						1	1
Capmatinib	CNC(=O)C1=C(C=C(C=C1)C2=NN3C(=CN=C3N=C2)CC4=CC5=C(C=C4)N=CC=C5)F						1
Cobimetinib	C1CCN[C@@H](C1)C2(CN(C2)C(=O)C3=C(C(=C(C=C3)F)F)NC4=C(C=C(C=C4)I)F)O						1
Daidzin	C1=CC(=CC=C1C2=COC3=C(C2=O)C=CC(=C3)O[C@H]4[C@@H]([C@H]([C@@H]([C@H](O4)CO)O)O)O)O						1
Danicopan	CC1=NC=C(C=N1)C2=CC3=C(C=C2)N(N=C3C(=O)C)CC(=O)N4C[C@@H](C[C@H]4C(=O)NC5=NC(=CC=C5)Br)F						1
Dasabuvir	CC(C)(C)C1=CC(=CC(=C1OC)C2=CC3=C(C=C2)C=C(C=C3)NS(=O)(=O)C)N4C=CC(=O)NC4=O						1
Deucravacitinib	[2H]C([2H])([2H])NC(=O)C1=NN=C(C=C1NC2=CC=CC(=C2OC)C3=NN(C=N3)C)NC(=O)C4CC4						1
Dexamethasone	C[C@@H]1C[C@H]2[C@@H]3CCC4=CC(=O)C=C[C@@]4([C@]3([C@H](C[C@@]2([C@]1(C(=O)CO)O)C)O)F)C						1
Dexamethasone acetate	C[C@@H]1C[C@H]2[C@@H]3CCC4=CC(=O)C=C[C@@]4([C@]3([C@H](C[C@@]2([C@]1(C(=O)COC(=O)C)O)C)O)F)C						1
Dovitinib	CN1CCN(CC1)C2=CC3=C(C=C2)N=C(N3)C4=C(C5=C(C=CC=C5F)NC4=O)N						1
Dronabinol	CCCCCC1=CC(=C2[C@@H]3C=C(CC[C@H]3C(OC2=C1)(C)C)C)O						1	1
Elacestrant	CCNCCC1=CC=C(C=C1)CN(CC)C2=C(C=CC(=C2)OC)[C@@H]3CCC4=C(C3)C=CC(=C4)O						1
Encorafenib	C[C@@H](CNC1=NC=CC(=N1)C2=CN(N=C2C3=C(C(=CC(=C3)Cl)NS(=O)(=O)C)F)C(C)C)NC(=O)OC						1
Estradiol acetate	CC(=O)OC1=CC2=C(C=C1)[C@H]3CC[C@]4([C@H]([C@@H]3CC2)CC[C@@H]4O)C						1
Estradiol benzoate	C[C@]12CC[C@H]3[C@H]([C@@H]1CC[C@@H]2O)CCC4=C3C=CC(=C4)OC(=O)C5=CC=CC=C5						1
Estradiol cypionate	C[C@]12CC[C@H]3[C@H]([C@@H]1CC[C@@H]2OC(=O)CCC4CCCC4)CCC5=C3C=CC(=C5)O						1
Estradiol dienanthate	CCCCCCC(=O)O[C@H]1CC[C@@H]2[C@@]1(CC[C@H]3[C@H]2CCC4=C3C=CC(=C4)OC(=O)CCCCCC)C						1
Estradiol valerate	CCCCC(=O)O[C@H]1CC[C@@H]2[C@@]1(CC[C@H]3[C@H]2CCC4=C3C=CC(=C4)O)C						1
Fedratinib	CC1=CN=C(N=C1NC2=CC(=CC=C2)S(=O)(=O)NC(C)(C)C)NC3=CC=C(C=C3)OCCN4CCCC4						1
Fusidic acid	C[C@H]1[C@@H]2CC[C@]3([C@H]([C@]2(CC[C@H]1O)C)[C@@H](C[C@@H]\4[C@@]3(C[C@@H](/C4=C(/CCC=C(C)C)\C(=O)O)OC(=O)C)C)O)C						1		1
Gilteritinib	CCC1=C(N=C(C(=N1)C(=O)N)NC2=CC(=C(C=C2)N3CCC(CC3)N4CCN(CC4)C)OC)NC5CCOCC5						1
Grazoprevir	CC(C)(C)[C@H]1C(=O)N2C[C@@H](C[C@H]2C(=O)N[C@@]3(C[C@H]3C=C)C(=O)NS(=O)(=O)C4CC4)OC5=NC6=C(C=CC(=C6)OC)N=C5CCCCC[C@@H]7C[C@H]7OC(=O)N1						1
Isavuconazole	C[C@@H](C1=NC(=CS1)C2=CC=C(C=C2)C#N)[C@](CN3C=NC=N3)(C4=C(C=CC(=C4)F)F)O						1
Lansoprazole	CC1=C(C=CN=C1CS(=O)C2=NC3=CC=CC=C3N2)OCC(F)(F)F						1
Lasmiditan	CN1CCC(CC1)C(=O)C2=NC(=CC=C2)NC(=O)C3=C(C=C(C=C3F)F)F						1
Lazertinib	CN(C)CC1=CN(N=C1C2=CC=CC=C2)C3=NC(=NC=C3)NC4=C(C=C(C(=C4)NC(=O)C=C)N5CCOCC5)OC						1
Leniolisib	CCC(=O)N1CC[C@@H](C1)NC2=NC=NC3=C2CN(CC3)C4=CC(=C(N=C4)OC)C(F)(F)F						1
Letermovir	COC1=C(C=C(C=C1)C(F)(F)F)N2[C@H](C3=C(C(=CC=C3)F)N=C2N4CCN(CC4)C5=CC(=CC=C5)OC)CC(=O)O						1		1
Lonafarnib	C1CN(CCC1CC(=O)N2CCC(CC2)[C@@H]3C4=C(CCC5=C3N=CC(=C5)Br)C=C(C=C4Br)Cl)C(=O)N						1		1
Maribavir	CC(C)NC1=NC2=CC(=C(C=C2N1[C@@H]3[C@H]([C@H]([C@@H](O3)CO)O)O)Cl)Cl						1
Mobocertinib	CC(C)OC(=O)C1=CN=C(N=C1C2=CN(C3=CC=CC=C32)C)NC4=C(C=C(C(=C4)NC(=O)C=C)N(C)CCN(C)C)OC						1
Nelfinavir	CC1=C(C=CC=C1O)C(=O)N[C@@H](CSC2=CC=CC=C2)[C@@H](CN3C[C@H]4CCCC[C@H]4C[C@H]3C(=O)NC(C)(C)C)O						1
Netupitant	CC1=CC=CC=C1C2=CC(=NC=C2N(C)C(=O)C(C)(C)C3=CC(=CC(=C3)C(F)(F)F)C(F)(F)F)N4CCN(CC4)C						1
Olaparib	C1CC1C(=O)N2CCN(CC2)C(=O)C3=C(C=CC(=C3)CC4=NNC(=O)C5=CC=CC=C54)F						1
Olutasidenib	C[C@@H](C1=CC2=C(C=CC(=C2)Cl)NC1=O)NC3=CC=C(N(C3=O)C)C#N						1
Oteseconazole	C1=CC(=CC=C1C2=CN=C(C=C2)C([C@](CN3C=NN=N3)(C4=C(C=C(C=C4)F)F)O)(F)F)OCC(F)(F)F						1
Pacritinib	C1CCN(C1)CCOC2=C3COC/C=C/COCC4=CC(=CC=C4)C5=NC(=NC=C5)NC(=C3)C=C2						1
Palovarotene	CC1(CCC(C2=C1C=C(C(=C2)/C=C/C3=CC=C(C=C3)C(=O)O)CN4C=CC=N4)(C)C)C						1
Paritaprevir	CC1=CN=C(C=N1)C(=O)N[C@H]2CCCCC/C=C\[C@@H]3C[C@]3(NC(=O)[C@@H]4C[C@H](CN4C2=O)OC5=NC6=CC=CC=C6C7=CC=CC=C75)C(=O)NS(=O)(=O)C8CC8						1
Pirtobrutinib	C[C@@H](C(F)(F)F)N1C(=C(C(=N1)C2=CC=C(C=C2)CNC(=O)C3=C(C=CC(=C3)F)OC)C(=O)N)N						1
Relugolix	CN(C)CC1=C(SC2=C1C(=O)N(C(=O)N2CC3=C(C=CC=C3F)F)C4=NN=C(C=C4)OC)C5=CC=C(C=C5)NC(=O)NOC						1
Repotrectinib	C[C@H]1CNC(=O)C2=C3N=C(N[C@H](C)C4=CC(F)=CC=C4O1)C=CN3N=C2						1
Ritonavir	CC(C)C1=NC(=CS1)CN(C)C(=O)N[C@@H](C(C)C)C(=O)N[C@@H](CC2=CC=CC=C2)C[C@@H]([C@H](CC3=CC=CC=C3)NC(=O)OCC4=CN=CS4)O						1
Rolapitant	C[C@H](C1=CC(=CC(=C1)C(F)(F)F)C(F)(F)F)OC[C@]2(CC[C@]3(CCC(=O)N3)CN2)C4=CC=CC=C4						1
Roxadustat	CC1=C2C=C(C=CC2=C(C(=N1)C(=O)NCC(=O)O)O)OC3=CC=CC=C3						1
Safinamide	C[C@@H](C(=O)N)NCC1=CC=C(C=C1)OCC2=CC(=CC=C2)F						1
Sapropterin	C[C@@H]([C@@H]([C@H]1CNC2=C(N1)C(=O)NC(=N2)N)O)O						1
Sotagliflozin	CCOC1=CC=C(C=C1)CC2=C(C=CC(=C2)[C@H]3[C@@H]([C@H]([C@@H]([C@H](O3)SC)O)O)O)Cl						1		1
Sotorasib	C[C@H]1CN(CCN1C2=NC(=O)N(C3=NC(=C(C=C32)F)C4=C(C=CC=C4F)O)C5=C(C=CN=C5C(C)C)C)C(=O)C=C						1
Stiripentol	CC(C)(C)C(/C=C/C1=CC2=C(C=C1)OCO2)O						1
Tafamidis	C1=CC2=C(C=C1C(=O)O)OC(=N2)C3=CC(=CC(=C3)Cl)Cl						1
Tecovirimat	C1[C@@H]2[C@H]1[C@@H]3C=C[C@H]2[C@@H]4[C@H]3C(=O)N(C4=O)NC(=O)C5=CC=C(C=C5)C(F)(F)F						1
Tedizolid	CN1N=C(N=N1)C2=NC=C(C=C2)C3=C(C=C(C=C3)N4C[C@@H](OC4=O)CO)F						1
Teriflunomide	C/C(=C(\C#N)/C(=O)NC1=CC=C(C=C1)C(F)(F)F)/O						1
Tovorafenib	C[C@H](C1=NC=C(S1)C(=O)NC2=NC=C(C(=C2)C(F)(F)F)Cl)NC(=O)C3=C(C(=NC=N3)N)Cl						1
Vadadustat	C1=CC(=CC(=C1)Cl)C2=CC(=C(N=C2)C(=O)NCC(=O)O)O						1
Vandetanib	CN1CCC(CC1)COC2=C(C=C3C(=C2)N=CN=C3NC4=C(C=C(C=C4)Br)F)OC						1	1
Vorasidenib	C[C@@H](NC1=NC(=NC(N[C@H](C)C(F)(F)F)=N1)C1=CC=CC(Cl)=N1)C(F)(F)F						1
Abiraterone	C[C@]12CC[C@@H](CC1=CC[C@@H]3[C@@H]2CC[C@]4([C@H]3CC=C4C5=CN=CC=C5)C)O							1
Clofazimine	CC(C)N=C1C=C2C(=NC3=CC=CC=C3N2C4=CC=C(C=C4)Cl)C=C1NC5=CC=C(C=C5)Cl							1
Etoposide	C[C@@H]1OC[C@@H]2[C@@H](O1)[C@@H]([C@H]([C@@H](O2)O[C@H]3[C@H]4COC(=O)[C@@H]4[C@@H](C5=CC6=C(C=C35)OCO6)C7=CC(=C(C(=C7)OC)O)OC)O)O							1	1
Fingolimod	CCCCCCCCC1=CC=C(C=C1)CCC(CO)(CO)N							1
Idarubicin	C[C@H]1[C@H]([C@H](C[C@@H](O1)O[C@H]2C[C@@](CC3=C2C(=C4C(=C3O)C(=O)C5=CC=CC=C5C4=O)O)(C(=O)C)O)N)O							1
Lamivudine	C1[C@H](O[C@H](S1)CO)N2C=CC(=NC2=O)N							1
Methotrexate	CN(CC1=CN=C2C(=N1)C(=NC(=N2)N)N)C3=CC=C(C=C3)C(=O)N[C@@H](CCC(=O)O)C(=O)O							1	1
Myricetin	C1=C(C=C(C(=C1O)O)O)C2=C(C(=O)C3=C(C=C(C=C3O2)O)O)O							1
Naringenin	C1[C@H](OC2=CC(=CC(=C2C1=O)O)O)C3=CC=C(C=C3)O							1
Ofloxacin	CC1COC2=C3N1C=C(C(=O)C3=CC(=C2N4CCN(CC4)C)F)C(=O)O							1	1
Paclitaxel	CC1=C2[C@H](C(=O)[C@@]3([C@H](C[C@@H]4[C@]([C@H]3[C@@H]([C@@](C2(C)C)(C[C@@H]1OC(=O)[C@@H]([C@H](C5=CC=CC=C5)NC(=O)C6=CC=CC=C6)O)O)OC(=O)C7=CC=CC=C7)(CO4)OC(=O)C)O)C)OC(=O)C							1
Rifampicin	C[C@H]1/C=C/C=C(\C(=O)NC2=C(C(=C3C(=C2O)C(=C(C4=C3C(=O)[C@](O4)(O/C=C/[C@@H]([C@H]([C@H]([C@@H]([C@@H]([C@@H]([C@H]1O)C)O)C)OC(=O)C)C)OC)C)C)O)O)/C=N/N5CCN(CC5)C)/C							1
Taurocholic acid	C[C@H](CCC(=O)NCCS(=O)(=O)O)[C@H]1CC[C@@H]2[C@@]1([C@H](C[C@H]3[C@H]2[C@@H](C[C@H]4[C@@]3(CC[C@H](C4)O)C)O)O)C							1
Vincristine	CC[C@@]1(C[C@H]2C[C@@](C3=C(CCN(C2)C1)C4=CC=CC=C4N3)(C5=C(C=C6C(=C5)[C@]78CCN9[C@H]7[C@@](C=CC9)([C@H]([C@@]([C@@H]8N6C=O)(C(=O)OC)O)OC(=O)C)CC)OC)C(=O)OC)O							1	1
5-methyltetrahydrofolic acid	CN1C(CNC2=C1C(=O)NC(=N2)N)CNC3=CC=C(C=C3)C(=O)N[C@@H](CCC(=O)O)C(=O)O								1
Ceftobiprole	C1CNC[C@@H]1N2CC/C(=C\C3=C(N4[C@@H]([C@@H](C4=O)NC(=O)/C(=N\O)/C5=NSC(=N5)N)SC3)C(=O)O)/C2=O								1
Ceftobiprole medocaril	CC1=C(OC(=O)O1)COC(=O)N2CC[C@H](C2)N3CC/C(=C\C4=C(N5[C@@H]([C@@H](C5=O)NC(=O)/C(=N\O)/C6=NSC(=N6)N)SC4)C(=O)O)/C3=O								1
Ethinylestradiol	C[C@]12CC[C@H]3[C@H]([C@@H]1CC[C@]2(C#C)O)CCC4=C3C=CC(=C4)O								1
Furosemide	C1=COC(=C1)CNC2=CC(=C(C=C2C(=O)O)S(=O)(=O)N)Cl								1
Glutathione	C(CC(=O)N[C@@H](CS)C(=O)NCC(=O)O)[C@@H](C(=O)O)N								1
Lomefloxacin	CCN1C=C(C(=O)C2=CC(=C(C(=C21)F)N3CCNC(C3)C)F)C(=O)O								1
Norgestimate	CC[C@]12CC[C@H]3[C@H]([C@@H]1CC[C@]2(C#C)OC(=O)C)CCC4=C/C(=N/O)/CC[C@H]34								1
Pranlukast	C1=CC=C(C=C1)CCCCOC2=CC=C(C=C2)C(=O)NC3=CC=CC4=C3OC(=CC4=O)C5=NNN=N5								1
Quinidine	COC1=CC2=C(C=CN=C2C=C1)[C@@H]([C@H]3C[C@@H]4CCN3C[C@@H]4C=C)O								1
Reserpine	CO[C@H]1[C@@H](C[C@@H]2CN3CCC4=C([C@H]3C[C@@H]2[C@@H]1C(=O)OC)NC5=C4C=CC(=C5)OC)OC(=O)C6=CC(=C(C(=C6)OC)OC)OC								1
Sparfloxacin	C[C@@H]1CN(C[C@@H](N1)C)C2=C(C(=C3C(=C2F)N(C=C(C3=O)C(=O)O)C4CC4)N)F								1
Sunitinib	CCN(CC)CCNC(=O)C1=C(NC(=C1C)/C=C\2/C3=C(C=CC(=C3)F)NC2=O)C								1
Tetrahydrofolic acid	C1C(NC2=C(N1)N=C(NC2=O)N)CNC3=CC=C(C=C3)C(=O)N[C@@H](CCC(=O)O)C(=O)O								1
Tricarbonyl(1,10-phenanthroline)rhenium(1+)	[C-]#[O+].[C-]#[O+].[C-]#[O+].C1=CC2=C(C3=C(C=CC=N3)C=C2)N=C1.[Re]								1

## Sheet: Table S2
Table S2. Details and ABC transporter interactions for ~8.8k compounds across eight training sets
PID	Source	Preferred_name	SMILES	Pgp_substrate	BCRP_substrate	MRP1_substrate	MRP2_substrate	Pgp_inhibitor	BCRP_inhibitor	MRP1_inhibitor	MRP2_inhibitor
CHEMBL103	ChEMBL	PROGESTERONE	CC(=O)[C@H]1CC[C@@H]2[C@@]1(CC[C@H]3[C@H]2CCC4=CC(=O)CC[C@]34C)C	0
CHEMBL106	ChEMBL	FLUCONAZOLE	C1=CC(=C(C=C1F)F)C(CN2C=NC=N2)(CN3C=NC=N3)O	0				0
CHEMBL1064	ChEMBL	SIMVASTATIN	CCC(C)(C)C(=O)O[C@H]1C[C@H](C=C2[C@H]1[C@H]([C@H](C=C2)C)CC[C@@H]3C[C@H](CC(=O)O3)O)C	0				1
CHEMBL107	ChEMBL	COLCHICINE	CC(=O)N[C@H]1CCC2=CC(=C(C(=C2C3=CC=C(C(=O)C=C13)OC)OC)OC)OC	1				0			0
CHEMBL1086218	ChEMBL	VALSPODAR	C/C=C/C[C@@H](C)C(=O)[C@H]1C(=O)N[C@H](C(=O)N(CC(=O)N([C@H](C(=O)N[C@H](C(=O)N([C@H](C(=O)N[C@H](C(=O)N[C@@H](C(=O)N([C@H](C(=O)N([C@H](C(=O)N([C@H](C(=O)N1C)C(C)C)C)CC(C)C)C)CC(C)C)C)C)C)CC(C)C)C)C(C)C)CC(C)C)C)C)C(C)C	0				1
CHEMBL1093458	ChEMBL	ENDOXIFEN	CC/C(=C(\C1=CC=C(C=C1)O)/C2=CC=C(C=C2)OCCNC)/C3=CC=CC=C3	1
CHEMBL1101	ChEMBL	BIPERIDEN	C1CCN(CC1)CCC(C2CC3CC2C=C3)(C4=CC=CC=C4)O	0				0
CHEMBL1106	ChEMBL	EPINASTINE	C1C2C3=CC=CC=C3CC4=CC=CC=C4N2C(=N1)N	1
CHEMBL1115	ChEMBL	PYRIDOSTIGMINE	C[N+]1=CC=CC(=C1)OC(=O)N(C)C	0				0
CHEMBL114	ChEMBL	SAQUINAVIR	CC(C)(C)NC(=O)[C@@H]1C[C@@H]2CCCC[C@@H]2CN1C[C@H]([C@H](CC3=CC=CC=C3)NC(=O)[C@H](CC(=O)N)NC(=O)C4=NC5=CC=CC=C5C=C4)O	1		1
CHEMBL115	ChEMBL	INDINAVIR	CC(C)(C)NC(=O)[C@@H]1CN(CCN1C[C@H](C[C@@H](CC2=CC=CC=C2)C(=O)N[C@@H]3[C@@H](CC4=CC=CC=C34)O)O)CC5=CN=CC=C5	1				0		0	0
CHEMBL116	ChEMBL	AMPRENAVIR	CC(C)CN(C[C@H]([C@H](CC1=CC=CC=C1)NC(=O)O[C@H]2CCOC2)O)S(=O)(=O)C3=CC=C(C=C3)N	1					0
CHEMBL1162	ChEMBL	NORETHINDRONE	C[C@]12CC[C@H]3[C@H]([C@@H]1CC[C@]2(C#C)O)CCC4=CC(=O)CC[C@H]34	0
CHEMBL1190199	ChEMBL	ASIMADOLINE	CN([C@H](CN1CC[C@@H](C1)O)C2=CC=CC=C2)C(=O)C(C3=CC=CC=C3)C4=CC=CC=C4	1
CHEMBL1200633	ChEMBL	IVERMECTIN	CC[C@H](C)[C@@H]1[C@H](CC[C@@]2(O1)C[C@@H]3C[C@H](O2)C/C=C(/[C@H]([C@H](/C=C/C=C/4\CO[C@H]5[C@@]4([C@@H](C=C([C@H]5O)C)C(=O)O3)O)C)O[C@H]6C[C@@H]([C@H]([C@@H](O6)C)O[C@H]7C[C@@H]([C@H]([C@@H](O7)C)O)OC)OC)\C)C.C[C@H]1CC[C@]2(C[C@@H]3C[C@H](O2)C/C=C(/[C@H]([C@H](/C=C/C=C/4\CO[C@H]5[C@@]4([C@@H](C=C([C@H]5O)C)C(=O)O3)O)C)O[C@H]6C[C@@H]([C@H]([C@@H](O6)C)O[C@H]7C[C@@H]([C@H]([C@@H](O7)C)O)OC)OC)\C)O…	1				1		1	1
CHEMBL1201219	ChEMBL	VECURONIUM	CC(=O)O[C@H]1C[C@@H]2CC[C@@H]3[C@@H]([C@]2(C[C@@H]1N4CCCCC4)C)CC[C@]5([C@H]3C[C@@H]([C@@H]5OC(=O)C)[N+]6(CCCCC6)C)C	1
CHEMBL1201391	ChEMBL	TENIVASTATIN	CCC(C)(C)C(=O)O[C@H]1C[C@H](C=C2[C@H]1[C@H]([C@H](C=C2)C)CC[C@H](C[C@H](CC(=O)O)O)O)C	1				0			0
CHEMBL1204187	ChEMBL	GEPIRONE HYDROCHLORIDE	CC1(CC(=O)N(C(=O)C1)CCCCN2CCN(CC2)C3=NC=CC=N3)C.Cl	1
CHEMBL12089	ChEMBL	BERBERINE CHLORIDE	COC1=C(C2=C[N+]3=C(C=C2C=C1)C4=CC5=C(C=C4CC3)OCO5)OC.[Cl-]	1
CHEMBL1229	ChEMBL	OSELTAMIVIR	CCC(CC)O[C@@H]1C=C(C[C@@H]([C@H]1NC(=O)C)N)C(=O)OCC	1				0
CHEMBL1229211	ChEMBL	DOLUTEGRAVIR	C[C@@H]1CCO[C@@H]2N1C(=O)C3=C(C(=O)C(=CN3C2)C(=O)NCC4=C(C=C(C=C4)F)F)O	1							0
CHEMBL1256399	ChEMBL	PRISTINAMYCIN 1A	CC[C@@H]1C(=O)N2CCC[C@H]2C(=O)N([C@H](C(=O)N3CCC(=O)C[C@H]3C(=O)N[C@H](C(=O)O[C@@H]([C@@H](C(=O)N1)NC(=O)C4=C(C=CC=N4)O)C)C5=CC=CC=C5)CC6=CC=C(C=C6)N(C)C)C	1				1
CHEMBL128	ChEMBL	SUMATRIPTAN	CNS(=O)(=O)CC1=CC2=C(C=C1)NC=C2CCN(C)C	0				0
CHEMBL1289102	ChEMBL		C/C(=N\NC(=O)C1=CC(=NN1)C2=CC=C(C=C2)OC)/C3=CC(=C(C=C3)OC)OC	0		0
CHEMBL1289926	ChEMBL	AXITINIB	CNC(=O)C1=CC=CC=C1SC2=CC3=C(C=C2)C(=NN3)/C=C/C4=CC=CC=N4	1
CHEMBL1294	ChEMBL	QUINIDINE	COC1=CC2=C(C=CN=C2C=C1)[C@@H]([C@H]3C[C@@H]4CCN3C[C@@H]4C=C)O	1				1
CHEMBL1298	ChEMBL	NORVERAPAMIL	CC(C)C(CCCNCCC1=CC(=C(C=C1)OC)OC)(C#N)C2=CC(=C(C=C2)OC)OC	1				1
CHEMBL131	ChEMBL	PREDNISOLONE	C[C@]12C[C@@H]([C@H]3[C@H]([C@@H]1CC[C@@]2(C(=O)CO)O)CCC4=CC(=O)C=C[C@]34C)O	1
CHEMBL1389133	ChEMBL		C[C@]12CCC(=O)C=C1[C@@H](C[C@@H]3[C@@H]2[C@H](C[C@]4([C@H]3CC[C@@]4(C(=O)CO)O)C)O)O	1
CHEMBL1397	ChEMBL	POSACONAZOLE	CC[C@@H]([C@H](C)O)N1C(=O)N(C=N1)C2=CC=C(C=C2)N3CCN(CC3)C4=CC=C(C=C4)OC[C@H]5C[C@](OC5)(CN6C=NC=N6)C7=C(C=C(C=C7)F)F	1					1
CHEMBL1405	ChEMBL	ESTRONE	C[C@]12CC[C@H]3[C@H]([C@@H]1CCC2=O)CCC4=C3C=CC(=C4)O	1
CHEMBL1464	ChEMBL	WARFARIN	CC(=O)CC(C1=CC=CC=C1)C2=C(C3=CC=CC=C3OC2=O)O	0
CHEMBL1477	ChEMBL	CERIVASTATIN	CC(C)C1=C(C(=C(C(=N1)C(C)C)COC)C2=CC=C(C=C2)F)/C=C/[C@H](C[C@H](CC(=O)O)O)O	1
CHEMBL1483	ChEMBL	ALBENDAZOLE	CCCSC1=CC2=C(C=C1)N=C(N2)NC(=O)OC	0				0
CHEMBL1484	ChEMBL	NICARDIPINE	CC1=C(C(C(=C(N1)C)C(=O)OCCN(C)CC2=CC=CC=C2)C3=CC(=CC=C3)[N+](=O)[O-])C(=O)OC	0				1	1
CHEMBL1487	ChEMBL	ATORVASTATIN	CC(C)C1=C(C(=C(N1CC[C@H](C[C@H](CC(=O)O)O)O)C2=CC=C(C=C2)F)C3=CC=CC=C3)C(=O)NC4=CC=CC=C4	1				0	1
CHEMBL1499	ChEMBL	CORTISONE	C[C@]12CCC(=O)C=C1CC[C@@H]3[C@@H]2C(=O)C[C@]4([C@H]3CC[C@@]4(C(=O)CO)O)C	1
CHEMBL1502	ChEMBL	PANTOPRAZOLE	COC1=C(C(=NC=C1)CS(=O)C2=NC3=C(N2)C=C(C=C3)OC(F)F)OC	1					1
CHEMBL1503	ChEMBL	OMEPRAZOLE	CC1=CN=C(C(=C1OC)C)CS(=O)C2=NC3=C(N2)C=C(C=C3)OC	1							0
CHEMBL1510	ChEMBL	ELETRIPTAN	CN1CCC[C@@H]1CC2=CNC3=C2C=C(C=C3)CCS(=O)(=O)C4=CC=CC=C4	1				0
CHEMBL152067	ChEMBL	TALINOLOL	CC(C)(C)NCC(COC1=CC=C(C=C1)NC(=O)NC2CCCCC2)O	1
CHEMBL1554	ChEMBL	DACTINOMYCIN	C[C@@H]1[C@@H](C(=O)N[C@@H](C(=O)N2CCC[C@H]2C(=O)N(CC(=O)N([C@H](C(=O)O1)C(C)C)C)C)C(C)C)NC(=O)C3=C4C(=C(C=C3)C)OC5=C(C(=O)C(=C(C5=N4)C(=O)N[C@H]6[C@H](OC(=O)[C@@H](N(C(=O)CN(C(=O)[C@@H]7CCCN7C(=O)[C@H](NC6=O)C(C)C)C)C)C(C)C)C)N)C	1		1		0
CHEMBL157101	ChEMBL	KETOCONAZOLE	CC(=O)N1CCN(CC1)C2=CC=C(C=C2)OCC3COC(O3)(CN4C=CN=C4)C5=C(C=C(C=C5)Cl)Cl	0
CHEMBL159	ChEMBL	VINBLASTINE	CC[C@@]1(C[C@H]2C[C@@](C3=C(CCN(C2)C1)C4=CC=CC=C4N3)(C5=C(C=C6C(=C5)[C@]78CCN9[C@H]7[C@@](C=CC9)([C@H]([C@@]([C@@H]8N6C)(C(=O)OC)O)OC(=O)C)CC)OC)C(=O)OC)O	1		1					1
CHEMBL160	ChEMBL	CYCLOSPORINE	CC[C@H]1C(=O)N(CC(=O)N([C@H](C(=O)N[C@H](C(=O)N([C@H](C(=O)N[C@H](C(=O)N[C@@H](C(=O)N([C@H](C(=O)N([C@H](C(=O)N([C@H](C(=O)N([C@H](C(=O)N1)[C@@H]([C@H](C)C/C=C/C)O)C)C(C)C)C)CC(C)C)C)CC(C)C)C)C)C)CC(C)C)C)C(C)C)CC(C)C)C)C	1				1		1	1
CHEMBL163	ChEMBL	RITONAVIR	CC(C)C1=NC(=CS1)CN(C)C(=O)N[C@@H](C(C)C)C(=O)N[C@@H](CC2=CC=CC=C2)C[C@@H]([C@H](CC3=CC=CC=C3)NC(=O)OCC4=CN=CS4)O	1				1		1
CHEMBL1643895	ChEMBL	RAMOSETRON	CN1C=C(C2=CC=CC=C21)C(=O)[C@@H]3CCC4=C(C3)NC=N4	1
CHEMBL1686	ChEMBL	ALPHA-KETOGLUTARIC ACID	C(CC(=O)O)C(=O)C(=O)O	1
CHEMBL17157	ChEMBL	TERFENADINE	CC(C)(C)C1=CC=C(C=C1)C(CCCN2CCC(CC2)C(C3=CC=CC=C3)(C4=CC=CC=C4)O)O	1				1
CHEMBL1741	ChEMBL	CLARITHROMYCIN	CC[C@@H]1[C@@]([C@@H]([C@H](C(=O)[C@@H](C[C@@]([C@@H]([C@H]([C@@H]([C@H](C(=O)O1)C)O[C@H]2C[C@@]([C@H]([C@@H](O2)C)O)(C)OC)C)O[C@H]3[C@@H]([C@H](C[C@H](O3)C)N(C)C)O)(C)OC)C)C)O)(C)O	1
CHEMBL1742477	ChEMBL	FLESINOXAN	C1CN(CCN1CCNC(=O)C2=CC=C(C=C2)F)C3=C4C(=CC=C3)O[C@H](CO4)CO	1
CHEMBL1743342	ChEMBL		CC(C)C(CCCNC)(C#N)C1=CC(=C(C=C1)OC)OC	1
CHEMBL1751	ChEMBL	DIGOXIN	C[C@@H]1[C@H]([C@H](C[C@@H](O1)O[C@@H]2[C@H](O[C@H](C[C@@H]2O)O[C@@H]3[C@H](O[C@H](C[C@@H]3O)O[C@H]4CC[C@]5([C@@H](C4)CC[C@@H]6[C@@H]5C[C@H]([C@]7([C@@]6(CC[C@@H]7C8=CC(=O)OC8)O)C)O)C)C)C)O)O	1				0
CHEMBL176049	ChEMBL	RHODAMINE123	COC(=O)C1=CC=CC=C1C2=C3C=CC(=[NH2+])C=C3OC4=C2C=CC(=C4)N.[Cl-]	1
CHEMBL178	ChEMBL	DAUNORUBICIN	C[C@H]1[C@H]([C@H](C[C@@H](O1)O[C@H]2C[C@@](CC3=C2C(=C4C(=C3O)C(=O)C5=C(C4=O)C(=CC=C5)OC)O)(C(=O)C)O)N)O	1		1				1
CHEMBL1790041	ChEMBL	RANITIDINE	CNC(=C[N+](=O)[O-])NCCSCC1=CC=C(O1)CN(C)C	1				0
CHEMBL1824506	ChEMBL		CC1CC2=C(C1)N=C(N=C2N(C)C3=CC=C(C=C3)OC)C.Cl	0
CHEMBL1857945	ChEMBL		CN(C)CCNC1=CC(=NC2=CC(=NN21)C3=CC=C(C=C3)F)C4=CC=CC=C4	0
CHEMBL1859037	ChEMBL		CC(C)(C)C1=NC2=CC(=NN2C(=C1)N3CCNCC3)C4=CC=C(C=C4)F	0
CHEMBL1859084	ChEMBL		CCOC1=CC=C(C=C1)C2=NC(=CO2)CNC[C@@H]3CC[C@H]4C[C@@H]3C4(C)C	0
CHEMBL1859875	ChEMBL		CC1=NC2=CC(=NN2C(=C1)NCCN(C)C)C3=CC(=CC=C3)F	0
CHEMBL1860154	ChEMBL		CC1=NC2=CC(=NN2C(=C1)N3CCNCC3)C4=CC(=CC=C4)F	0
CHEMBL1861526	ChEMBL		CC1=NC2=CC(=NN2C(=C1)NCCCN3C=CN=C3)C4=CC(=CC=C4)F	0
CHEMBL1861723	ChEMBL		C1COCCN1CCCNC2=CC(=NC3=CC(=NN32)C4=CC(=CC=C4)F)C5=CC=CC=C5	0
CHEMBL1861988	ChEMBL		CC1=NC2=CC(=NN2C(=C1)NCCCN3CCOCC3)C4=CC(=CC=C4)F	0
CHEMBL1862628	ChEMBL		CN(C)CCNC1=NC2=C(C(=N1)OC3=CC=CC4=CC=CC=C43)SC=C2	0
CHEMBL191	ChEMBL	LOSARTAN	CCCCC1=NC(=C(N1CC2=CC=C(C=C2)C3=CC=CC=C3C4=NNN=N4)CO)Cl	1				0
CHEMBL1910936	ChEMBL	MK3207	C1CCC2(C1)C(=O)N([C@@H](CN2)C3=CC(=CC(=C3)F)F)CC(=O)NC4=CC5=C(C[C@@]6(C5)C7=C(NC6=O)N=CC=C7)C=C4	1
CHEMBL1916113	ChEMBL		CC1=C(C=CN=C1)C2=NC(=C3N2C4=C(C(=CC(=C4)F)OC)N=C3C)C	1
CHEMBL193	ChEMBL	NIFEDIPINE	CC1=C(C(C(=C(N1)C)C(=O)OC)C2=CC=CC=C2[N+](=O)[O-])C(=O)OC	0				0	0
CHEMBL193482	ChEMBL	ESTRIOL	C[C@]12CC[C@H]3[C@H]([C@@H]1C[C@H]([C@@H]2O)O)CCC4=C3C=CC(=C4)O	1
CHEMBL194399	ChEMBL	ENDOSULFAN	C1C2C(COS(=O)O1)C3(C(=C(C2(C3(Cl)Cl)Cl)Cl)Cl)Cl	1				1
CHEMBL1993397	ChEMBL	AZIDOPINE	CCOC(=O)C1=C(NC(=C(C1C2=CC=CC=C2C(F)(F)F)C(=O)OCCNC(=O)C3=CC=C(C=C3)N=[N+]=[N-])C)C	1
CHEMBL2	ChEMBL	PRAZOSIN	COC1=C(C=C2C(=C1)C(=NC(=N2)N3CCN(CC3)C(=O)C4=CC=CO4)N)OC	1	1			1	1
CHEMBL2035981	ChEMBL		C[C@]1(CNC2(CCCC2)C(=O)N1CC(=O)NC3=CC4=C(C[C@@]5(C4)C6=C(NC5=O)N=CC=C6)C=C3)C7=CC(=CC(=C7)F)F	1
CHEMBL2074604	ChEMBL		C=CCC(C1=CC=CC=C1C2=NOC3=CC=CC=C32)N.Cl	1
CHEMBL2074605	ChEMBL		C([C@@H]1[C@H]([C@@H]([C@@H]([C@H](O1)CO)N[C@@H]2[C@H]([C@H]([C@@H]([C@H](O2)CO)O)O)O)O)O)N	1
CHEMBL2074606	ChEMBL		CS(=O)(=O)O.C1CCN(C1)C(=O)CCCN2CCC(=C(C3=CC=C(C=C3)F)C4=CC=C(C=C4)F)CC2	1
CHEMBL2074607	ChEMBL		C1CN(C2N1C[C@@H](C3=CC=CC=C23)C4=CC=C(C=C4)Cl)/C(=C\C(=O)O)/C(=O)O	1
CHEMBL2074609	ChEMBL		CC1(CC(=O)N(C(=O)C1O)CCCCN2CCN(CC2)C3=NC=CC=N3)C.Cl	1
CHEMBL2074610	ChEMBL		CN1CCC(=C(C2=CC=C(C=C2)F)C3=CC(=CS3)Cl)CC1	1
CHEMBL2074611	ChEMBL		C1CN(CCN1)C2=NC(=C(C=C2)C(F)(F)F)Cl.Cl	1
CHEMBL2074620	ChEMBL		[11CH3]N1C=C(N=N1)C2=CC3=C(C=C2)N(C=C3C4CCN(CC4)CCN5CCNC5=O)C6=CC=C(C=C6)F	1
CHEMBL2074621	ChEMBL		[11CH3]N1N=C(N=N1)C2=CC3=C(C=C2)N(C=C3C4CCN(CC4)CCN5CCNC5=O)C6=CC=C(C=C6)F	1
CHEMBL2074638	ChEMBL		CCN1C2=CC(=C(C=C2[N+](=C1C=CC=C3N(C4=CC(=C(C=C4N3CC)Cl)Cl)CC)CC)Cl)Cl.[I-]	1
CHEMBL2074674	ChEMBL		CC1=CN=C(C(=O)N1CC(=O)NCC2=C(N=C(C=C2)N)C)NCCC3=CC=CC=C3.O.Cl.Cl	1
CHEMBL2074675	ChEMBL		C[C@@H](C1=CC=C(C=C1)N2CCC(CC2)C3=NC(=C(N3C)C4=CC=NC=C4)C5=CC(=CC=C5)C(F)(F)F)N.OCl(=O)(=O)=O	1
CHEMBL2074676	ChEMBL		CC(C)(C)NC(=O)[C@@H]1CN(CCN1[C@@H](CC2=CC=CC=C2)[C@H](C[C@@H](CC3=CC=CC=C3)C(=O)NC4[C@@H](CC5=CC=CC=C45)O)O)CC6=CC7=CC=CC=C7O6	1
CHEMBL2074684	ChEMBL	MITOTRACKER GREEN	C[N+]1=C(OC2=CC=CC=C21)/C=C/C=C3N(C4=CC(=C(C=C4N3CC5=CC=C(C=C5)CCl)Cl)Cl)CC6=CC=C(C=C6)CCl.[Cl-]	1
CHEMBL2074689	ChEMBL	ZOSUQUIDAR TRIHYDROCHLORIDE	C1CN(CCN1C[C@H](COC2=CC=CC3=C2C=CC=N3)O)C4C5=CC=CC=C5[C@H]6[C@H](C6(F)F)C7=CC=CC=C47.Cl.Cl.Cl	0				1
CHEMBL2074718	ChEMBL		CC(=O)OCOC(=O)CN(CC1=C(C=CC2=C1OC3=C(C24C5=CC=CC=C5C(=O)O4)C=CC(=C3CN(CC(=O)OCOC(=O)C)CC(=O)OCOC(=O)C)OC(=O)C)OC(=O)C)CC(=O)OCOC(=O)C	1		1
CHEMBL2074724	ChEMBL		CC(C)[C@@](CCCN)(C#N)C1=CC(=C(C=C1)OC)OC	1
CHEMBL2074725	ChEMBL	ACETYLDIGOXIN	C[C@@H]1[C@H]([C@H](C[C@@H](O1)O[C@@H]2[C@H](O[C@H](C[C@@H]2O)O[C@@H]3[C@H](O[C@H](C[C@@H]3O)O[C@H]4CC[C@]5([C@@H](C4)CC[C@@H]6[C@@H]5C[C@H]([C@]7([C@@]6(CC[C@@H]7C8=CC(=O)OC8)O)C)O)C)C)C)OC(=O)C)O	1
CHEMBL2074726	ChEMBL	TRIBUTYLMETHYLAMMONIUM	CCCC[N+](C)(CCCC)CCCC	1
CHEMBL2074727	ChEMBL	AZIDOPROCAINAMIDE METHOIODIDE	CC[N+](C)(CC)CCNC(=O)C1=CC=C(C=C1)N=[N+]=[N-].[I-]	1
CHEMBL2074728	ChEMBL		CCN1C(=CC(=N1)CC2=CC=CC=C2)C3CCN(CC3)CC4=C(C=C(C=C4)C5(CCCC5)N(C)[C@H](C(C)C)C(=O)O)F	1
CHEMBL2074766	ChEMBL		CC(C)C(CCCN(CCC1=CC(=CC=C1)N=[N+]=[N-])C(C)(C)C)(C#N)C2=CC(=C(C(=C2)OC)OC)OC.Cl	1
CHEMBL2074767	ChEMBL		CCC1C[N+]2(C3CC1C4C2CC5(C3N(C6=CC=CC=C65)C)C4O)CCCC7(N=N7)C	1
CHEMBL2074773	ChEMBL		C1=CC(=C(C(=C1)Cl)F)CNC(=S)NCCO	1
CHEMBL2074806	ChEMBL	HYDROXYRUBICIN	C[C@H]1[C@H]([C@H](C[C@@H](O1)O[C@H]2C[C@@](CC3=C2C(=C4C(=C3O)C(=O)C5=C(C4=O)C(=CC=C5)OC)O)(C(=O)CO)O)O)O	1
CHEMBL2074862	ChEMBL		CC1CC(=O)NN=C1C2=CC3=CC(=C(C=C3S2)OC)OC	0
CHEMBL2074872	ChEMBL		C[C@@H](C(=O)N[C@@H](CC(C)C)C(=O)N[C@@H](CC1=CC=CC=C1)C(=O)N[C@@H](CCCCN)C(=O)N[C@@H](C)C(=O)N[C@@H](CC(C)C)C(=O)N[C@@H](CS)C(=O)N[C@@H](CCCCN)C(=O)N[C@@H](CC(C)C)C(=O)N[C@@H](CC(C)C)C(=O)O)NC(=O)CNC(=O)[C@H](CC(C)C)NC(=O)[C@H](CC2=CC=CC=C2)N	0
CHEMBL2074873	ChEMBL	GAEGURIN 6	C[C@@H](C(=O)NCC(=O)N[C@@H](CC(C)C)C(=O)NC(C)C)NC(=O)[C@H](CC(C)C)NC(=O)[C@H](CC(C)C)NC(=O)[C@@H]1CCCN1C(=O)[C@H](CC(C)C)NC(=O)[C@H](CC2=CC=CC=C2)N	0
CHEMBL2074948	ChEMBL	CEPHARANTHIN	CN1CCC2=CC(=C3C=C2[C@H]1CC4=CC(=C(C=C4)OC)OC5=CC=CC(=C5)C[C@H]6C7=C(O3)C8=C(C=C7CCN6C)OCO8)OC	1				1
CHEMBL2075032	ChEMBL		CCCCCCCCC/C(=C/CC/C=C/C(C(CO)N)O)/C	1
CHEMBL2075033	ChEMBL		CCCCCCCCC/C=C/CC/C=C/C(C(CO)N)O	1
CHEMBL2075035	ChEMBL		CCCCCCCCC/C=C/CCCCC(C(CO)N)O	1
CHEMBL219916	ChEMBL	DOMPERIDONE	C1CN(CCC1N2C3=C(C=C(C=C3)Cl)NC2=O)CCCN4C5=CC=CC=C5NC4=O	1
CHEMBL22	ChEMBL	TRIMETHOPRIM	COC1=CC(=CC(=C1OC)OC)CC2=CN=C(N=C2N)N	1				0			0
CHEMBL221542	ChEMBL	BETA-SITOSTEROL	CC[C@H](CC[C@@H](C)[C@H]1CC[C@@H]2[C@@]1(CC[C@H]3[C@H]2CC=C4[C@@]3(CC[C@@H](C4)O)C)C)C(C)C	0
CHEMBL223228	ChEMBL	EFAVIRENZ	C1CC1C#C[C@]2(C3=C(C=CC(=C3)Cl)NC(=O)O2)C(F)(F)F	0		0		1			1
CHEMBL23	ChEMBL	DILTIAZEM	CC(=O)O[C@@H]1[C@@H](SC2=CC=CC=C2N(C1=O)CCN(C)C)C3=CC=C(C=C3)OC	1
CHEMBL2316217	ChEMBL		CCO[C@@H]1C[C@@H]2CN([C@@H](CN2C1)C(=O)N[C@@H]3CCOC4=CC=CC=C34)C(=O)[C@H](C5CCC(CC5)(F)F)NC(=O)[C@H](C)NC	1
CHEMBL2347203	ChEMBL		C[C@]1(CCOC(=N1)N)C2=C(C=CC(=C2)NC(=O)C3=NC=C(C=C3)C#N)F	1
CHEMBL2365533	ChEMBL		C[C@@H](C(=O)N[C@@H](C1CCCCC1)C(=O)N2C[C@H]3CCCN3C[C@H]2C(=O)N[C@@H]4CCOC5=CC=CC=C45)NC	1
CHEMBL236593	ChEMBL	TELCAGEPANT	C1C[C@H](C(=O)N(C[C@@H]1C2=C(C(=CC=C2)F)F)CC(F)(F)F)NC(=O)N3CCC(CC3)N4C5=C(NC4=O)N=CC=C5	1
CHEMBL2391703	ChEMBL		CCN(C1=CC=C(C=C1)OC)C2=NC(=NC3=C2C4=CC=CC=C4N3)N	0
CHEMBL2391704	ChEMBL		CCOC1=CC=C(C=C1)N(C)C2=NC(=NC3=C2C4=CC=CC=C4N3)N	0
CHEMBL2391709	ChEMBL		CN(C1=CC=C(C=C1)OC)C2=NC(=NC3=C2C4=CC=CC=C4N3)N	0
CHEMBL2396989	ChEMBL	LY-2886721	C1[C@H]2CSC(=N[C@]2(CO1)C3=C(C=CC(=C3)NC(=O)C4=NC=C(C=C4)F)F)N	1
CHEMBL24	ChEMBL	ATENOLOL	CC(C)NCC(COC1=CC=C(C=C1)CC(=O)N)O	0				0
CHEMBL2425924	ChEMBL		CC1=NC2=C(CCC2)C(=N1)N(C)C3=CC=C(C=C3)OC.Cl	0
CHEMBL2431249	ChEMBL		C[C@]1(CN(C2(CCCC2)C(=O)N1CC(=O)NC3=CC4=C(C[C@@]5(C4)C6=C(NC5=O)N=CC=C6)N=C3)C)C7=CC(=CC(=C7)F)F	1
CHEMBL2431254	ChEMBL		CC1(C(=O)N([C@@H](CN1)C2=CC(=CC(=C2)F)F)CC(=O)NC3=CC4=C(C[C@@]5(C4)C6=C(NC5=O)N=CC=C6)C=C3)C	1
CHEMBL2431255	ChEMBL		C[C@]1(CNC(C(=O)N1CC(=O)NC2=CC3=C(C[C@@]4(C3)C5=C(NC4=O)N=CC=C5)C=C2)(C)C)C6=CC(=CC(=C6)F)F	1
CHEMBL2431256	ChEMBL		CC1(C(=O)N([C@@H](CN1C)C2=CC(=CC(=C2)F)F)CC(=O)NC3=CC4=C(C[C@@]5(C4)C6=C(NC5=O)N=CC=C6)C=C3)C	1
CHEMBL25	ChEMBL	ASPIRIN	CC(=O)OC1=CC=CC=C1C(=O)O	0
CHEMBL253144	ChEMBL	CORTODOXONE	C[C@]12CCC(=O)C=C1CC[C@@H]3[C@@H]2CC[C@]4([C@H]3CC[C@@]4(C(=O)CO)O)C	0
CHEMBL25336	ChEMBL	BISANTRENE	C1NC(=NC1)N/N=C/C2=C3C(=C(C4=CC=CC=C24)/C=N/NC5=NCCN5)C=CC=C3	1
CHEMBL254219	ChEMBL	DIGITOXIN	C[C@@H]1[C@H]([C@H](C[C@@H](O1)O[C@@H]2[C@H](O[C@H](C[C@@H]2O)O[C@@H]3[C@H](O[C@H](C[C@@H]3O)O[C@H]4CC[C@]5([C@@H](C4)CC[C@@H]6[C@@H]5CC[C@]7([C@@]6(CC[C@@H]7C8=CC(=O)OC8)O)C)C)C)C)O)O	1
CHEMBL256105	ChEMBL	MONENSIN	CC[C@]1(CC[C@@H](O1)[C@@]2(CC[C@@]3(O2)C[C@@H]([C@H]([C@H](O3)[C@@H](C)[C@H]([C@H](C)C(=O)O)OC)C)O)C)[C@H]4[C@H](C[C@@H](O4)[C@@H]5[C@H](C[C@H]([C@@](O5)(CO)O)C)C)C	1				1
CHEMBL257557	ChEMBL		COC1=C(C(=C2C(=CC(=NC2=C1)N3CCCN(CC3)C(=O)N4CCOCC4)N)C5=CC=C(C=C5)F)OC	1
CHEMBL259366	ChEMBL		COC1=C(C=C2C(CCCC2=C1)CCCN3CCC4=CC(=C(C=C4C3)OC)OC)OC	1
CHEMBL259367	ChEMBL		COC1=CC2=C(C=C1)C(CCC2)CCCN3CCC4=CC(=C(C=C4C3)OC)OC	1				1
CHEMBL259582	ChEMBL		COC1=CC=CC2=C1CCCC2CCCN3CCC4=CC(=C(C=C4C3)OC)OC	1				1		0
CHEMBL260377	ChEMBL		COC1=CC2=C(C=C1)C(=CCC2)CCCN3CCC4=CC(=C(C=C4C3)OC)OC	1				0
CHEMBL260499	ChEMBL		COC1=CC2=C(CCC=C2CCCN3CCC4=CC(=C(C=C4C3)OC)OC)C=C1	1
CHEMBL260599	ChEMBL		COC1=CC=CC\2=C1CCC/C2=C\CCN3CCC4=CC(=C(C=C4C3)OC)OC	1				1		1
CHEMBL264424	ChEMBL		COC1=CC=CC\2=C1CCC/C2=C\CCN3CCCCC3	1				1
CHEMBL269732	ChEMBL	TACROLIMUS	C[C@@H]1C[C@@H]([C@@H]2[C@H](C[C@H]([C@@](O2)(C(=O)C(=O)N3CCCC[C@H]3C(=O)O[C@@H]([C@@H]([C@H](CC(=O)[C@@H](/C=C(/C1)\C)CC=C)O)C)/C(=C/[C@@H]4CC[C@H]([C@@H](C4)OC)O)/C)O)C)OC)OC	1				1
CHEMBL273453	ChEMBL	ALDOSTERONE	C[C@]12CCC(=O)C=C1CC[C@@H]3[C@@H]2[C@H](C[C@]4([C@H]3CC[C@@H]4C(=O)CO)C=O)O	1
CHEMBL276558	ChEMBL	COELENTERAZINE	C1=CC=C(C=C1)CC2=NC(=CN3C2=NC(=C3O)CC4=CC=C(C=C4)O)C5=CC=C(C=C5)O	1
CHEMBL27769	ChEMBL	STANOLONE	C[C@]12CCC(=O)C[C@@H]1CC[C@@H]3[C@@H]2CC[C@]4([C@H]3CC[C@@H]4O)C	1
CHEMBL27810	ChEMBL	CELIPROLOL	CCN(CC)C(=O)NC1=CC(=C(C=C1)OCC(CNC(C)(C)C)O)C(=O)C	1				0
CHEMBL279433	ChEMBL	L-778123	C1CN(C(=O)CN1CC2=CN=CN2CC3=CC=C(C=C3)C#N)C4=CC(=CC=C4)Cl	1
CHEMBL280164	ChEMBL	APAFANT	CC1=NN=C2N1C3=C(C=C(S3)CCC(=O)N4CCOCC4)C(=NC2)C5=CC=CC=C5Cl	1
CHEMBL286013	ChEMBL	DIMEBUTIC ACID	CCC(C)(C)C(=O)O	0				0	0
CHEMBL296468	ChEMBL	BMS-387032	CC(C)(C)C1=CN=C(O1)CSC2=CN=C(S2)NC(=O)C3CCNCC3	1
CHEMBL30	ChEMBL	CIMETIDINE	CC1=C(N=CN1)CSCCNC(=NC)NC#N	1				0			0
CHEMBL301370	ChEMBL	OPAVIRALINE	CC[C@H]1C(=O)NC2=C(N1C(=O)OC(C)C)C=C(C=C2)F	0				1
CHEMBL307261	ChEMBL		C[C@@H]1CC[C@H]2[C@H]([C@H](O[C@H]3[C@@]24[C@H]1CC[C@](O3)(OO4)C)O)C	0
CHEMBL3086086	ChEMBL		CNC1=NC=CC(=C1)C2=C(N=CC=C2)OC3=CC=C(C=C3)NC4=NC5=C(N4)C=CC(=C5F)F	1
CHEMBL3086087	ChEMBL		C1=CC=C2C(=C1)NC(=N2)NC3=CC=C(C=C3)OC4=CC=CC=N4	1
CHEMBL3086089	ChEMBL		C1COCCN1C2=NC=CN=C2OC3=CC=C(C=C3)NC4=CC=CC=N4	1
CHEMBL3086090	ChEMBL		C1COCCN1C2=NC=CN=C2OC3=CC=C(C=C3)C(=O)C4=NC5=CC=CC=C5S4	1
CHEMBL3086091	ChEMBL		C1COCCN1C2=NC=CN=C2OC3=CC=C(C=C3)C(=O)C4=NC5=CC=CC=C5N4	0
CHEMBL3086092	ChEMBL		CN1C2=CC=CC=C2N=C1C(=O)C3=CC=C(C=C3)OC4=NC=CN=C4N5CCOCC5	1
CHEMBL308954	ChEMBL	ETRAVIRINE	CC1=CC(=CC(=C1OC2=NC(=NC(=C2Br)N)NC3=CC=C(C=C3)C#N)C)C#N	0	0				1	1	1
CHEMBL3091493	ChEMBL		C[C@@H](C(=O)N[C@@H](C1CCCCC1)C(=O)N2C[C@H]3CC4=CC=CC=C4N3C[C@H]2C(=O)N[C@@H]5CCOC6=CC=CC=C56)NC	1
CHEMBL3092197	ChEMBL		CC(C)(C1CCN(CC1)C(=O)C2=C(C=C(C=C2)S(=O)(=O)C)OC(F)(F)F)S(=O)(=O)C3=CC=CC(=C3)C(F)(F)F	1
CHEMBL3093143	ChEMBL		CC1=C(C2=C(CCC1)C(=C(C=C2)OC)O)C3=CC(=C(C(=C3)OC)OC)OC	1
CHEMBL3094403	ChEMBL		CC[C@@H](C(=O)N[C@@H](C1CCCCC1)C(=O)N2C[C@@H]3CC4=C(N3C[C@H]2C(=O)N[C@@H]5CCOC6=CC=CC=C56)C(=CC(=C4)Cl)Cl)NC	0
CHEMBL3094405	ChEMBL		CC[C@@H](C(=O)N[C@@H](C1CCCCC1)C(=O)N2C[C@@H]3CC4=C(N3C[C@H]2C(=O)N[C@@H]5CCOC6=CC=CC=C56)C=CC(=C4)C#N)NC	1
CHEMBL3094408	ChEMBL		CC[C@@H](C(=O)N[C@@H](C1CCCCC1)C(=O)N2C[C@@H]3CC4=CC=CC=C4N3C[C@H]2C(=O)N[C@@H]5CCOC6=CC=CC=C56)NC	1
CHEMBL3099899	ChEMBL		COC1=C(C=C(C=C1)CNC(=O)C2=C(N=CC(=C2)C3=CC(=CC(=C3)Cl)Cl)C4=CN=CC=C4)OC	1
CHEMBL31184	ChEMBL	BENZO[DEF]CHRYSENE	C1=CC=C2C3=C4C(=CC2=C1)C=CC5=C4C(=CC=C5)C=C3	0
CHEMBL3122105	ChEMBL		CC1(CN2C(=C(C=N2)NC3=NC=C(C(=N3)NC)C(F)(F)F)CO1)C	0
CHEMBL3122109	ChEMBL		CC1=NN(C=C1NC2=NC=C(C(=N2)NC)C(F)(F)F)C(C)(C)C(=O)NC	1
CHEMBL3122110	ChEMBL		CCNC(=O)C(C)(C)N1C=C(C(=N1)C)NC2=NC=C(C(=N2)NC)C(F)(F)F	1
CHEMBL3122113	ChEMBL		CC1=NN(C=C1NC2=NC=C(C(=N2)NC)C(F)(F)F)C(C)(C)C#N	0
CHEMBL3122117	ChEMBL		CNC1=NC(=NC=C1C(F)(F)F)NC2=C(N(N=C2)[C@H]3CCN(C[C@@H]3F)C4COC4)Cl	0
CHEMBL3122122	ChEMBL		CC1=C(C=NN1C2CCN(CC2)C3COC3)NC4=NC=C(C(=N4)NC)C(F)(F)F	1
CHEMBL327624	ChEMBL		C1COCCN1C(=O)N[C@@H](CC2=CC=CC=C2)C(=O)N[C@@H](CCC3=CC=CC=C3)/C=C/S(=O)(=O)C4=CC=CC=C4	1				1
CHEMBL33	ChEMBL	LEVOFLOXACIN	C[C@H]1COC2=C3N1C=C(C(=O)C3=CC(=C2N4CCN(CC4)C)F)C(=O)O	1				1
CHEMBL3349338	ChEMBL		C[C@@H](C(=O)N[C@@H](CC(C)C)C(=O)N[C@@H](CC1=CC=CC=C1)C(=O)N[C@@H](CCCCN)C(=O)NCC(=O)N[C@@H](CC(C)C)C(=O)N[C@@H](CO)C(=O)N[C@@H](CCCCN)C(=O)N[C@@H](CC(C)C)C(=O)N[C@@H](CC(C)C)C(=O)O)NC(=O)CNC(=O)[C@H](CC(C)C)NC(=O)[C@H](CC2=CC=CC=C2)N	0
CHEMBL3350680	ChEMBL		CCCCCCCC/C=C/CCCCCCCC(=O)OCC(COP(=O)(O)OC[C@@H](C(=O)O)NC1=CC=C(C2=NON=C12)[N+](=O)[O-])OC(=O)CCCCCCC/C=C\CCCCCCCC	1	1
CHEMBL342696	ChEMBL	POLYCHLORINATED BIPHENYL 126	C1=CC(=C(C=C1C2=CC(=C(C(=C2)Cl)Cl)Cl)Cl)Cl	1
CHEMBL343002	ChEMBL		CCOC1=CC=C(C=C1)C2=NC3=C(N2)C=C(C=C3)C4=NC5=C(N4)C=C(C=C5)N6CCN(CC6)C	1				0
CHEMBL3544974	ChEMBL	ASENAPINE MALEATE	CN1CC2C(C1)C3=C(C=CC(=C3)Cl)OC4=CC=CC=C24.C(=C\C(=O)O)\C(=O)O	1
CHEMBL3545252	ChEMBL	DOCETAXEL	CC1=C2[C@H](C(=O)[C@@]3([C@H](C[C@@H]4[C@]([C@H]3[C@@H]([C@@](C2(C)C)(C[C@@H]1OC(=O)[C@@H]([C@H](C5=CC=CC=C5)NC(=O)OC(C)(C)C)O)O)OC(=O)C6=CC=CC=C6)(CO4)OC(=O)C)O)C)O.O.O.O	1
CHEMBL3593417	ChEMBL		CCOC(=O)C1=CN(C2=CC=CC=C2C1C3=CC(=C(C=C3)OC)OC)CC4=CC=CC=C4	0				1
CHEMBL3593423	ChEMBL		CCOC(=O)C1=CN(C2=CC=CC=C2C1C3=CC(=C(C=C3)OC)OC)CC4=CC(=CC=C4)OC	0				1
CHEMBL364123	ChEMBL		COC1=CC2=C(C=C1)C(=CN2)C(=O)C3=CC(=C(C(=C3)OC)OC)OC	0
CHEMBL365613	ChEMBL		C1CC1CN2C[C@@](CCC2=O)(CCN3CC(C3)N4CCN(CC4)S(=O)(=O)N)C5=CC(=C(C=C5)Cl)Cl	1
CHEMBL3667415	ChEMBL		C1[C@H]2CSC(=N[C@]2(CN1C3=NC=C(C=N3)F)C4=C(C=CC(=C4)NC(=O)C5=C(C=C(C=N5)F)F)F)N	1
CHEMBL3670318	ChEMBL		C[C@]1(C=CSC(=N1)N)C2=C(C=CC(=C2)NC(=O)C3=C(C=C(C=N3)C#N)Cl)F	1
CHEMBL374478	ChEMBL	RIFAMPIN	C[C@H]1/C=C/C=C(\C(=O)NC2=C(C(=C3C(=C2O)C(=C(C4=C3C(=O)[C@](O4)(O/C=C/[C@@H]([C@H]([C@H]([C@@H]([C@@H]([C@@H]([C@H]1O)C)O)C)OC(=O)C)C)OC)C)C)O)O)/C=N/N5CCN(CC5)C)/C	1				1	0
CHEMBL3752375	ChEMBL		C[C@@H]1CC[C@H]2[C@H]([C@H](O[C@H]3[C@@]24[C@H]1CC[C@](O3)(OO4)C)OC5=CC=C(C=C5)/C=C/C(=O)N6CCN(CC6)C7=CC=CC(=C7)C(F)(F)F)C	0
CHEMBL3753522	ChEMBL		C[C@@H]1CC[C@H]2[C@H]([C@H](O[C@H]3[C@@]24[C@H]1CC[C@](O3)(OO4)C)OC5=CC=C(C=C5)CN6CCN(CC6)C7=CC=C(C=C7)F)C	0
CHEMBL38	ChEMBL	TRETINOIN	CC1=C(C(CCC1)(C)C)/C=C/C(=C/C=C/C(=C/C(=O)O)/C)/C	0
CHEMBL384467	ChEMBL	DEXAMETHASONE	C[C@@H]1C[C@H]2[C@@H]3CCC4=CC(=O)C=C[C@@]4([C@]3([C@H](C[C@@]2([C@]1(C(=O)CO)O)C)O)F)C	1				0
CHEMBL386630	ChEMBL	TESTOSTERONE	C[C@]12CC[C@H]3[C@H]([C@@H]1CC[C@@H]2O)CCC4=CC(=O)CC[C@]34C	0							0
CHEMBL38874	ChEMBL	DAMGO	C[C@H](C(=O)NCC(=O)N(C)[C@@H](CC1=CC=CC=C1)C(=O)NCCO)NC(=O)[C@H](CC2=CC=C(C=C2)O)N	1
CHEMBL3895570	ChEMBL		CC1=NC=C(C=N1)CCC2=CC3=C(C=C2)C(=CC(=N3)C(=O)N)C4=CC=C(C=C4)OC	0
CHEMBL389621	ChEMBL	HYDROCORTISONE	C[C@]12CCC(=O)C=C1CC[C@@H]3[C@@H]2[C@H](C[C@]4([C@H]3CC[C@@]4(C(=O)CO)O)C)O	1				0
CHEMBL3919306	ChEMBL		C1CN(CC1(F)F)CC2=CC3=C(C=C2)C(=CC(=N3)C(=O)N)C4=CC=C(C=C4)F	0
CHEMBL3945170	ChEMBL		C1=CC=C2C(=C1)C(=CC(=N2)C(=O)N)C3=CC=C(C=C3)F	0
CHEMBL3950572	ChEMBL		C1=CC(=CC=C1C2=CC(=NC3=C2C=CC(=C3)CCC4=CN=CN=C4)C(=O)N)F	0
CHEMBL3955188	ChEMBL		CC1=NC=C(C=N1)CCC2=CC3=C(C=C2)C(=CC(=N3)C(=O)N)C4=C(C=C(C=C4)OC)F	0
CHEMBL3961031	ChEMBL		C[C@]1(CC(=C)SC(=N1)N)C2=C(C=CC(=C2)NC(=O)C3=NC=C(C=C3)C#N)F	1
CHEMBL396298	ChEMBL	ELACRIDAR	COC1=CC=CC2=C1NC3=C(C2=O)C=CC=C3C(=O)NC4=CC=C(C=C4)CCN5CCC6=CC(=C(C=C6C5)OC)OC	0					1
CHEMBL3974648	ChEMBL		C1COCCN1CC2=CC3=C(C=C2)C(=CC(=N3)C(=O)N)C4=CC=C(C=C4)F	0
CHEMBL3979547	ChEMBL		C1=CC(=CN=C1)CCC2=CC3=C(C=C2)C(=CC(=N3)C(=O)N)C4=CC=C(C=C4)F	0
CHEMBL3981623	ChEMBL		C1=CC(=CC=C1C2=CC(=NC3=C2C=CC(=C3)CCC4=CC=NC=C4)C(=O)N)F	0
CHEMBL405372	ChEMBL		COC1=CC2=C(CCCC2CCCN3CCC4=CC(=C(C=C4C3)OC)OC)C=C1	1
CHEMBL405448	ChEMBL		COC1=CC\2=C(CCC/C2=C\CCN3CCC4=CC(=C(C=C4C3)OC)OC)C=C1	1				1
CHEMBL407	ChEMBL	FLUMAZENIL	CCOC(=O)C1=C2CN(C(=O)C3=C(N2C=N1)C=CC(=C3)F)C	0				0
CHEMBL408993	ChEMBL		COC1=C(C=C2CN(CCC2=C1)CCC=C3CCCCC3)OC	1
CHEMBL4108213	ChEMBL		CC[C@@](C1=CN(N=N1)CC2=CC3=C(C=C2)C(=CC(=N3)C(=O)N)C4=NC=C(C=C4)F)(C(F)(F)F)O	1
CHEMBL4126067	ChEMBL		C[C@@H]1CC(=O)NC2=C1C(=NC=N2)N3CCC(CC3)C4=NC(=CN4CCN5CCCC5)C6CCOCC6	1
CHEMBL4129018	ChEMBL	MW-150	CN1CCN(CC1)C2=NN=C(C(=C2)C3=CC=NC=C3)C4=CC5=CC=CC=C5C=C4	0	0
CHEMBL4129379	ChEMBL		C[C@@H]1CC(=O)NC2=C1C(=NC=N2)N3CCC(CC3)C4=NC(=CN4CCN5CCCC5)CCC(F)(F)F	1
CHEMBL4129817	ChEMBL		C[C@@H]1CC(=O)NC2=C1C(=NC=N2)N3CCC(CC3)C4=NC(=CN4CCN5CCCC5)C(F)(F)F	1
CHEMBL415560	ChEMBL		COC1=CC=CC2=C1CCC=C2CCCN3CCC4=CC(=C(C=C4C3)OC)OC	1
CHEMBL418134	ChEMBL	BUNITROLOL	CC(C)(C)NCC(COC1=CC=CC=C1C#N)O	1
CHEMBL4207962	ChEMBL		C[C@]1(C=C(OC(=N1)N)CF)C2=C(C=CC(=C2)NC(=O)C3=C(C=C(C=N3)C#N)Cl)F	1
CHEMBL424	ChEMBL	SALICYLIC ACID	C1=CC=C(C(=C1)C(=O)O)O	0
CHEMBL428647	ChEMBL	PACLITAXEL	CC1=C2[C@H](C(=O)[C@@]3([C@H](C[C@@H]4[C@]([C@H]3[C@@H]([C@@](C2(C)C)(C[C@@H]1OC(=O)[C@@H]([C@H](C5=CC=CC=C5)NC(=O)C6=CC=CC=C6)O)O)OC(=O)C7=CC=CC=C7)(CO4)OC(=O)C)O)C)OC(=O)C	1
CHEMBL428971	ChEMBL	RHODAMINE	CCN(CC)C1=CC2=C(C=C1)C(=C3C=CC(=[N+](CC)CC)C=C3O2)C4=CC=CC=C4C(=O)O.[Cl-]	1
CHEMBL4434729	ChEMBL		COC1=C(C=C2CN(CCC2=C1)CC3=CC=C(C=C3)C4=CC=C(C=C4)OCCCOC5=NON=C5OCC6=CC=CC=C6)OC	1				1	0
CHEMBL4435542	ChEMBL		CCCNC(=O)NC1=CC=C(C=C1)C2=CC=C(C=C2)CN3CCC4=CC(=C(C=C4C3)OC)OC	1				1	0	0
CHEMBL4435829	ChEMBL		CCNC(=O)NC1=CC=C(C=C1)C2=CC=C(C=C2)CN3CCC4=CC(=C(C=C4C3)OC)OC	1				1	0
CHEMBL4436540	ChEMBL		CN1CC2=C(C=CC(=C2)Cl)N3C(=NN=C3C4=CC=C(C=C4)C5=CC=CC=C5)C1	0
CHEMBL4437605	ChEMBL		CC1=CC(=NN1)N2C=C(C3=C2N=C(C=C3)N[C@@H](C)C4=NC=C(C=C4)F)C(=O)N5CCOCC5	1
CHEMBL4442691	ChEMBL		COC1=C(C=C2CN(CCC2=C1)CC3=CC=C(C=C3)C4=CC5=C(C=C4)NC(=O)N5)OC	1					0
CHEMBL4442855	ChEMBL		C1=CC(=CC=C1C2=CC=C(O2)CNCCC3=CNC4=C3C=C(C=N4)F)O	0
CHEMBL4445405	ChEMBL		C[C@]1(C[C@H](SC(=N1)N)C(F)(F)F)C2=C(C=CC(=C2)NC(=O)C3=NC=C(C=C3)OCF)F	0
CHEMBL4446005	ChEMBL		C1CC(CCC1C2=NN=C3N2C4=C(CNC3)C=C(C=C4)Cl)OC5=CC=CC=C5	1
CHEMBL4446502	ChEMBL		COC1=C(C=C2CN(CCC2=C1)CC3=CC=C(C=C3)C4=CC=C(C=C4)OCCOC5=NON=C5OCC6=CC=CC=C6)OC	1				1
CHEMBL4446514	ChEMBL		CN1CC2=C(C=CC(=C2)Cl)N3C(=NN=C3C4CCC(CC4)C5=CC=CC=N5)C1	1
CHEMBL4447624	ChEMBL		CN1CC2=C(C=CC(=C2)Cl)N3C(=NN=C3C4CCC(CC4)OC5=NC=CN=C5)C1	0
CHEMBL4448748	ChEMBL		CC(=O)C(=CN(C)C)C(=O)C	1
CHEMBL4448842	ChEMBL		CCOC(=O)C1CCN(CC1)C2=CC=C3C(=CC2=O)[C@H](CCC4=CC(=C(C(=C43)OC)OC)OC)NC(=O)C	1				1
CHEMBL4449242	ChEMBL		CC1=NON=C1OCCCOC2=CC=C(C=C2)C3=CC=C(C=C3)CN4CCC5=CC(=C(C=C5C4)OC)OC	1				1		0
CHEMBL4449380	ChEMBL		[2H]C([2H])([2H])OC1=NC=C(N=C1)C(=O)NC2=CC(=C(C=C2)F)[C@@]3([C@H](C[C@](C(=N3)N)(C)F)F)C	0
CHEMBL4450683	ChEMBL		CC[C@@H](C)N1C(=O)N(C=N1)C2=CC=C(C=C2)N3CCN(CC3)C4=CC=C(C=C4)OC[C@H]5C[C@](OC5)(C)C6=C(C=C(C=C6)F)F	0
CHEMBL4454350	ChEMBL		CC(=O)NC1=CC=C(C=C1)C2=CC=C(C=C2)CN3CCC4=CC(=C(C=C4C3)OC)OC	1				1	0
CHEMBL4455744	ChEMBL		CC1=C(C=NN1C2=CC=C(C=C2)C#CC3CCCC3)/C(=N/N=C(N)N)/C	0
CHEMBL4458009	ChEMBL		COC1=C(C=C2CN(CCC2=C1)CC3=CC=C(C=C3)C4=CC=C(C=C4)OCCOC5=NON=C5S(=O)C6=CC=CC=C6)OC	1				1	0
CHEMBL4458286	ChEMBL		COC1=C(C=C2CN(CCC2=C1)CC3=CC=C(C=C3)C4=CC=C(C=C4)OCCCCOC5=NON=C5OC)OC	1				1
CHEMBL4459585	ChEMBL	ROPSACITINIB	CN1C=C(C=N1)C2=CN3C(=CC=N3)C(=N2)C4=CN(N=C4)C5(CC(C5)C#N)CC#N	1
CHEMBL4461960	ChEMBL		CC1=C(C=NN1C2=CC=C(C=C2)C#CC3CCCC3)/C(=N/NC4=NCCN4)/C	0
CHEMBL4463517	ChEMBL		C1CC(=O)N([C@H]1C(=O)NC(CC2=CC=CC=C2)C(=O)C(=O)NC3CC3)CC4=CC=CC=C4	1
CHEMBL4465534	ChEMBL		C[C@]1(C2(CCS(=O)(=O)CC2)CSC(=N1)N)C3=C(C=CC(=C3)NC(=O)C4=CN=C(C=N4)OCF)F	1
CHEMBL44657	ChEMBL	ETOPOSIDE	C[C@@H]1OC[C@@H]2[C@@H](O1)[C@@H]([C@H]([C@@H](O2)O[C@H]3[C@H]4COC(=O)[C@@H]4[C@@H](C5=CC6=C(C=C35)OCO6)C7=CC(=C(C(=C7)OC)O)OC)O)O	1		1		0
CHEMBL4470288	ChEMBL		COC1=C(C=C2CN(CCC2=C1)CC3=CC=C(C=C3)C4=CC=C(C=C4)N(S(=O)(=O)C5=CC=CC=C5)S(=O)(=O)C6=CC=CC=C6)OC	1				1	0	0
CHEMBL4470538	ChEMBL		COC1=C(C=C2CN(CCC2=C1)CC3=CC=C(C=C3)C4=CC5=C(C=C4)NC(=O)C5)OC	1				1	0
CHEMBL4470909	ChEMBL		COC1=C(C=C2CN(CCC2=C1)CC3=CC=C(C=C3)C4=CC=C(C=C4)OCCCOC5=NON=C5C#N)OC	1				1		0
CHEMBL4470974	ChEMBL		COC1=C(C=C2CN(CCC2=C1)CC3=CC=C(C=C3)C4=CC=C(C=C4)OCCCOC5=NON=C5OC)OC	1				1		0
CHEMBL4472875	ChEMBL		COC1=C(C=C2CN(CCC2=C1)CC3=CC=C(C=C3)C4=CC5=C(C=C4)NN=C5)OC	1				1	0	0
CHEMBL4474280	ChEMBL		CCCCNC(=O)NC1=CC=C(C=C1)C2=CC=C(C=C2)CN3CCC4=CC(=C(C=C4C3)OC)OC	1				1
CHEMBL4476859	ChEMBL		CC1=CC(=NN1)N2C=C(C3=C2N=C(C=C3)OC(C)C4=NC=C(C=C4)F)C(=O)N5CCOCC5	1
CHEMBL4483077	ChEMBL		COC1=C(C=C2CN(CCC2=C1)CC3=CC=C(C=C3)C4=CC5=C(C=C4)N=CN5)OC	1				1	0
CHEMBL4483673	ChEMBL		C[C@H]1C[C@H]2CSC(=N[C@]2(CO1)C3=C(C=CC(=C3)NC(=O)C4=NC=C(C=C4)OC(F)F)F)N	1
CHEMBL448741	ChEMBL	DIHYDROSPINGOSINE	CCCCCCCCCCCCCCC[C@H]([C@H](CO)N)O	1
CHEMBL450449	ChEMBL	TRABECTEDIN	CC1=CC2=C([C@@H]3[C@@H]4[C@H]5C6=C(C(=C7C(=C6[C@@H](N4[C@H]([C@H](C2)N3C)O)COC(=O)[C@@]8(CS5)C9=CC(=C(C=C9CCN8)O)OC)OCO7)C)OC(=O)C)C(=C1OC)O	0				1
CHEMBL4522904	ChEMBL		COC1=C(C=C2CN(CCC2=C1)CC3=CC=C(C=C3)C4=CC=C(C=C4)NC(=O)C5=CC=CC=C5)OC	1				0	0	0
CHEMBL4524486	ChEMBL		CN1CC2=C(C=CC(=C2)Cl)N3C(=NN=C3C4CCC(CC4)C5=NOCC5)C1	1
CHEMBL4528100	ChEMBL		CN1CC2=C(C=CC(=C2)Cl)N3C(=NN=C3C4CCC(CC4)OC5=CC=CC=C5)C1	0
CHEMBL4529855	ChEMBL		CC1=NC(=NO1)C2CCC(CC2)C3=NN=C4N3C5=C(CN(C4)C)C=C(C=C5)Cl	0
CHEMBL4529961	ChEMBL		COC1=C(C=C2CN(CCC2=C1)CC3=CC=C(C=C3)C4=CC5=C(C=C4)NC(=O)C5N6CCC7=CC(=C(C=C7C6)OC)OC)OC	1				1	1	0
CHEMBL4531279	ChEMBL		C[C@@]1(C[C@@]2(COC[C@@]2(N=C1N)C3=C(C=CC(=C3)NC(=O)C4=NC=C(C=C4)OC)F)F)F	0
CHEMBL4533355	ChEMBL		CC1=C(ON=C1C2CCC(CC2)C3=NN=C4N3C5=C(CN(C4)C)C=C(C=C5)Cl)C	1
CHEMBL4535964	ChEMBL		C[C@]1(CCSC(=N1)N)C2=C(C=CC(=C2)NC(=O)C3=NC=C(C=C3)C#N)F	1
CHEMBL4537276	ChEMBL		COC1=C(C=C2CN(CCC2=C1)CC3=CC=C(C=C3)C4=CC=C(C=C4)OCCCOC5=NON=C5OC6=CC=CC=C6)OC	1				1		0
CHEMBL4538980	ChEMBL		CN1CC2=C(C=CC(=C2)Cl)N3C(=NN=C3C4CCC(CC4)NC5=CC=CC=N5)C1	1
CHEMBL4543755	ChEMBL		COC1=C(C=C2CN(CCC2=C1)CC3=CC=C(C=C3)C4=CC5=C(C=C4)N(C=C5)S(=O)(=O)C6=CC=CC=C6)OC	1					0	0
CHEMBL4545371	ChEMBL		CN1CC2=C(C=CC(=C2)Cl)N3C(=NN=C3C4CCC(CC4)N5C6=CC=CC=C6N=N5)C1	1
CHEMBL4546814	ChEMBL		COC1=C(C=C2CN(CCC2=C1)CC3=CC=C(C=C3)C4=CC=C(C=C4)NS(=O)(=O)C5=CC=CC=C5)OC	1				1	0
CHEMBL4550702	ChEMBL		CN1C=C(C=N1)C2=CN3C(=C(C=N3)C4=CSC(=C4)C(=O)NCC(F)(F)F)N=C2	1
CHEMBL4551080	ChEMBL		C[C@@H]1COCCN1C2=C3C[C@@H]4COCCN4C3=NC(=N2)C5=CN=C(C=N5)N	1
CHEMBL4551628	ChEMBL		COC1=C(C=C2CN(CCC2=C1)CC3=CC=C(C=C3)C4=CC=C(C=C4)NS(=O)(=O)C)OC	1				1	0	0
CHEMBL4551740	ChEMBL		CN1CC2=C(C=CC(=C2)Cl)N3C(=NN=C3C4CCC(CC4)C5=NC=CC=N5)C1	1
CHEMBL4552313	ChEMBL		C[C@H]1CCCN1CC2=NC3=C(N2)C=C(C=C3)NC(=O)C4=CC5=C(C=C4)N(N=C5)C	1
CHEMBL4552628	ChEMBL		CC1=C(C=C(S1)C(=O)N[C@@H]2[C@@H](CCCC2(F)F)N)C3=C4N=CC(=CN4N=C3)Cl	1
CHEMBL4552799	ChEMBL		CC1=C(C=C(S1)C(=O)N[C@@H]2[C@@H](CCCC2(F)F)N)C3=C4N=CC=CN4N=C3	1
CHEMBL4558681	ChEMBL		CNC(=O)NC1=CC=C(C=C1)C2=CC=C(C=C2)CN3CCC4=CC(=C(C=C4C3)OC)OC	1				1	0
CHEMBL4568087	ChEMBL		CN1C=C(C=N1)C2=CN3C(=C(C=N3)C4=CSC(=C4)C(=O)N[C@@H]5CCCC[C@@H]5N)N=C2	1
CHEMBL4569165	ChEMBL		CN1C=C(C=N1)C2=CN3C(=C(C=N3)C4=CSC(=C4)C(=O)NCCC(C(F)(F)F)N)N=C2	1
CHEMBL4574502	ChEMBL		C[C@H]1C[C@H]2CSC(=N[C@]2(CO1)C3=NC=C(S3)NC(=O)C4=NC=C(C=C4)OC(F)F)N	1
CHEMBL4578265	ChEMBL		CN1C=C(C=N1)C2=CN3C(=C(C=N3)C4=CSC(=C4)C(=O)NCCC(C(F)F)N)N=C2	1
CHEMBL4583340	ChEMBL		C[C@]1(C2(CCOCC2)CSC(=N1)N)C3=C(C=CC(=C3)NC(=O)C4=CN=C(C=N4)OCF)F	1
CHEMBL4585968	ChEMBL		COC1=C(C=C2CN(CCC2=C1)CC3=CC=C(C=C3)C4=CC=C(C=C4)OCCOC5=NON=C5OC)OC	1				1	0
CHEMBL4588731	ChEMBL		COC1=C(C=C2CN(CCC2=C1)CC3=CC=C(C=C3)C4=CC=C(C=C4)OCCOC5=NON=C5C#N)OC	1				1		0
CHEMBL4589645	ChEMBL		COC1=C(C=C2CN(CCC2=C1)CC3=CC=C(C=C3)C4=CC=C(C=C4)OCCCOC5=NON=C5SC6=CC=CC=C6)OC	1				1		0
CHEMBL4589674	ChEMBL		CN1C=C(C=N1)C2=CN3C(=C(C=N3)C4=CSC(=C4)C(=O)NCCC(CF)N)N=C2	1
CHEMBL4590701	ChEMBL		COC1=C(C=C2CN(CCC2=C1)CC3=CC=C(C=C3)C4=CC5=C(C=C4)NC(=O)C5=O)OC	1					0	0
CHEMBL4593615	ChEMBL		COC1=C(C=C2CN(CCC2=C1)CC3=CC=C(C=C3)C4=CC=C(C=C4)NC(=O)NC5=CC=CC=C5)OC	1				1	0
CHEMBL4594088	ChEMBL		COC1=C(C=C2CN(CCC2=C1)CC3=CC=C(C=C3)C4=CC=C(C=C4)OCCCOC5=NON=C5C6=CC=CC=C6)OC	1				1
CHEMBL4598390	ChEMBL		C1CC1NC2=NC3=C(C=NC=C3)N=C2N4CCN(CC4)CC5=C(C=C(C=C5)F)F	0
CHEMBL4637426	ChEMBL		C[C@@H]1C[C@H]1COC(C)(C)[C@@H]2C[C@H]2[C@]34CN(C[C@H]3CSC(=N4)N)C5=NC=CC=N5	1
CHEMBL4642428	ChEMBL		CC[C@@](C1=CN(N=N1)C(C)C2=CC3=C(C=C2)C(=CC(=N3)C(=O)N)C4=CC=C(C=C4)F)(C(F)(F)F)O	1
CHEMBL4643727	ChEMBL		C[C@@H]1C[C@H]1CNC(=O)[C@@H]2C[C@H]2[C@]34CN(C[C@H]3CSC(=N4)N)C5=NC=CC=N5	1
CHEMBL4644249	ChEMBL		C[C@@H]1C[C@H]1CNC(=O)[C@@H]2C[C@H]2[C@]34COC[C@H]3CSC(=N4)N	1
CHEMBL4648137	ChEMBL		C1CC(CCC1NC(=O)CCCCCC2=CC=CC=C2)O	0
CHEMBL469912	ChEMBL	PUROMYCIN	CN(C)C1=NC=NC2=C1N=CN2[C@H]3[C@@H]([C@@H]([C@H](O3)CO)NC(=O)[C@H](CC4=CC=C(C=C4)OC)N)O	1				0
CHEMBL4744674	ChEMBL		C1CN(CCN1)C2=CC=C(C=C2)NC3=NC=CC(=N3)C4=C5COCCN5N=C4C6=CN=CC=C6	1
CHEMBL4749943	ChEMBL		COC[C@]12C[C@H]1[C@@](N=C(S2)N)(CF)C3=C(C=CC(=C3)/C=C(/C4=NC=C(C=C4)Cl)\F)F	1
CHEMBL4752187	ChEMBL		C[C@@H]1COCCN1C2=C3C[C@@H]4COCCN4C3=NC(=N2)C5=NN=C(S5)N	1
CHEMBL4754191	ChEMBL		C1CC(OC1)C(=O)NC[C@@H]2CNCCO[C@H]2C3=CC(=C(C=C3)Cl)F.Cl	1
CHEMBL4754287	ChEMBL		CCC(=O)NC[C@@H]1CNCCO[C@H]1C2=CC(=C(C=C2)Cl)Cl.Cl	1
CHEMBL475534	ChEMBL	NITRENDIPINE	CCOC(=O)C1=C(NC(=C(C1C2=CC(=CC=C2)[N+](=O)[O-])C(=O)OC)C)C	0				1
CHEMBL4758575	ChEMBL		C[C@@H]1COCCN1C2=C3C[C@@H]4COCCN4C3=NC(=N2)C5=CC(=C(N=C5)N)C(F)(F)F	0
CHEMBL4760458	ChEMBL		C[C@]1([C@@H]2C[C@@]2(SC(=N1)N)C(=O)N3CCOCC3)C4=C(C=CC(=C4)/C=C(/C5=NC=C(C=C5)C#N)\F)F	1
CHEMBL4762174	ChEMBL		C[C@@H]1COCCN1C2=C3C[C@@H]4COCCN4C3=NC(=N2)C5=CN=C(S5)N	1
CHEMBL4762373	ChEMBL		COCCC(=O)NC[C@@H]1CNCCO[C@H]1C2=CC(=C(C=C2)Cl)F.Cl	1
CHEMBL4776838	ChEMBL		CN1CCN(CC1)C2=CC=C(C=C2)NC3=NC=CC(=N3)C4=C5COCCN5N=C4C6=CN=CC=C6	1
CHEMBL4777709	ChEMBL		CCCC(=O)NC[C@@H]1CNCCO[C@H]1C2=CC(=C(C=C2)Cl)Cl.Cl	1
CHEMBL4778540	ChEMBL		CC(=O)N1CCC2=C(C1)N=C(C(=N2)N3CCC(CC3)OC4=C(C=C(C=C4)F)F)N[C@@H]5CCOC5	0
CHEMBL4791288	ChEMBL		CC(=O)NC[C@@H]1CNCCO[C@H]1C2=CC(=C(C=C2)Cl)Cl.Cl	1
CHEMBL4792902	ChEMBL		C1CO[C@H]([C@@H](CN1)CNC(=O)C2COCCO2)C3=CC(=C(C=C3)Cl)F.Cl	1
CHEMBL480	ChEMBL	LANSOPRAZOLE	CC1=C(C=CN=C1CS(=O)C2=NC3=CC=CC=C3N2)OCC(F)(F)F	1				0
CHEMBL481	ChEMBL	IRINOTECAN	CCC1=C2CN3C(=CC4=C(C3=O)COC(=O)[C@@]4(CC)O)C2=NC5=C1C=C(C=C5)OC(=O)N6CCC(CC6)N7CCCCC7	1		1					0
CHEMBL4850731	ChEMBL		CC1=CC(=CC(=C1Cl)C)OCCCN2C(=C(C(=C2C(=O)O)C)S(=O)(=O)C3=CC=C(C=C3)C(=O)C)C	0
CHEMBL4852444	ChEMBL		CC#C[C@]1(CCOC(=N1)N)C2=C(C=CC(=C2)NC(=O)C3=NC=C(C=C3)C#N)F	1
CHEMBL4856179	ChEMBL		CC1(CC2=C(C=CN=C2)C(=N1)N)C3=C(C=CC(=C3)NC(=O)C4=NC=C(C=C4)C#N)F	1
CHEMBL4861687	ChEMBL		CC1(CC2=C(C=NC=C2C(=N1)N)F)C3=C(C=CC(=C3)NC(=O)C4=NC=C(C=C4)C#N)F	1
CHEMBL4865251	ChEMBL		C1CSC(=N[C@]1(CF)C2=C(C=CC(=C2)NC(=O)C3=NC=C(C=C3)C#N)F)N	1
CHEMBL4868952	ChEMBL		C[C@]1(CC2=C(C=CN=C2F)C(=N1)N)C3=C(C=CC(=C3)NC(=O)C4=NC=C(C=C4)C#N)F	1
CHEMBL49	ChEMBL	BUSPIRONE	C1CCC2(C1)CC(=O)N(C(=O)C2)CCCCN3CCN(CC3)C4=NC=CC=N4	0				0
CHEMBL499	ChEMBL	TIMOLOL	CC(C)(C)NC[C@@H](COC1=NSN=C1N2CCOCC2)O	1							0
CHEMBL50	ChEMBL	QUERCETIN	C1=CC(=C(C=C1C2=C(C(=O)C3=C(C=C(C=C3O2)O)O)O)O)O	1				0	1	1
CHEMBL503	ChEMBL	LOVASTATIN	CC[C@H](C)C(=O)O[C@H]1C[C@H](C=C2[C@H]1[C@H]([C@H](C=C2)C)CC[C@@H]3C[C@H](CC(=O)O3)O)C	1							0
CHEMBL505	ChEMBL	CHLORPHENIRAMINE	CN(C)CCC(C1=CC=C(C=C1)Cl)C2=CC=CC=N2	0				0
CHEMBL50588	ChEMBL	EMETINE	CC[C@H]1CN2CCC3=CC(=C(C=C3[C@@H]2C[C@@H]1C[C@@H]4C5=CC(=C(C=C5CCN4)OC)OC)OC)OC	1
CHEMBL5074154	ChEMBL		CC(C)OC1CCC(CC1)C(=O)N2CC3=C(NC4=C2C=C(C=C4)N5C[C@@H]6C[C@H]5CO6)N=CC=C3	1
CHEMBL5075104	ChEMBL		CC(C)OC1CCC(CC1)C(=O)N2CC3=C(NC4=C2C(=C(C=C4)N5CC6CCC5CO6)F)N=CC=C3	1
CHEMBL5077620	ChEMBL		CC(C)OC1CCC(CC1)C(=O)N2CC3=C(NC4=C2C=C(C=C4)N5CC6CCC5CO6)N=CC(=C3)Cl	1
CHEMBL5080509	ChEMBL		CC(C)OC1CCC(CC1)C(=O)N2CC3=C(NC4=CN=C(C=C42)C5COCCO5)N=CC=C3	1
CHEMBL5083385	ChEMBL		CC1C2=C(NC3=C(N1C(=O)C4CCC(CC4)OC(C)C)C=C(C=C3)N5C[C@@H]6C[C@H]5CO6)N=CC=C2	1
CHEMBL5084182	ChEMBL		CC(C)OC1CCC(CC1)C(=O)N2CC3=CN=CN=C3NC4=C2C=C(C=C4)N5C[C@@H]6C[C@H]5CO6	1
CHEMBL5084289	ChEMBL		CC(C)OC1CCC(CC1)C(=O)N2CC3=C(NC4=C2C=C(C=C4)N5CC6CCC5CO6)N=CC=C3	1
CHEMBL5088392	ChEMBL		CCNC(=O)N1C[C@H]2[C@@H]([C@H]([C@@H]([C@H]3[C@]2(C1)C(=O)O[C@@H]3C)/C=C/C4=NC=C(C=C4)C5=CC=CC=C5C#N)C)C	1
CHEMBL5093059	ChEMBL		CC(C)O[C@H]1CC[C@@H](OC1)C(=O)N2CC3=C(NC4=C2C=C(C=C4)C5COCCO5)N=CC(=C3)F	0
CHEMBL5093159	ChEMBL		C[C@@H]1[C@@H]([C@@](N=C(S1)N)(C)C2=C(C=CC(=C2)NC(=O)C3=NC=C(C=C3)OCF)F)F	0
CHEMBL5093800	ChEMBL		CC(C)OC1CCC(CC1)C(=O)N2CC3=C(NC4=CN=C(C=C42)N5C[C@@H]6C[C@H]5CO6)N=CC=C3	1
CHEMBL5093828	ChEMBL		CC(C)NC1=NC2=C(C=CN(C2)C(=O)C)N=C1N3CCC(CC3)OC4=C(C=C(C=C4)F)F	0
CHEMBL5178530	ChEMBL		C1=CC=C(C=C1)CCOCCCCCC[P+](C2=CC=CC=C2)(C3=CC=CC=C3)C4=CC=CC=C4.[Br-]	1
CHEMBL5180782	ChEMBL		CC(C)([C@@H]1CCN(C1)C2=NC=C(C(=C2)NC(=O)C3=CC=CC(=N3)C4=CN(N=C4)C)C(F)(F)F)O	1
CHEMBL5190354	ChEMBL		C1OC2=C(O1)C=C(C=C2)CCOCCCCCC[P+](C3=CC=CC=C3)(C4=CC=CC=C4)C5=CC=CC=C5.[Br-]	1
CHEMBL521	ChEMBL	IBUPROFEN	CC(C)CC1=CC=C(C=C1)C(C)C(=O)O	0						1
CHEMBL522143	ChEMBL		C1C[C@]2([C@H]3CC4=C5[C@@]2(CCN3CC6CC6)[C@H]([C@@H]1NC(=O)C7=CC=NC=C7)OC5=C(C=C4)O)O	1
CHEMBL522181	ChEMBL	POLYPODINE B	C[C@]12CC[C@H]3C(=CC(=O)[C@]4([C@@]3(C[C@@H]([C@@H](C4)O)O)C)O)[C@@]1(CC[C@@H]2[C@@](C)([C@@H](CCC(C)(C)O)O)O)O	1				0
CHEMBL523	ChEMBL	NORDAZEPAM	C1C(=O)NC2=C(C=C(C=C2)Cl)C(=N1)C3=CC=CC=C3	0				0
CHEMBL5270114	ChEMBL		C1CC1CN[C@@H]2C[C@H]2C3=CC=C(C=C3)C(=O)N4CCC(CC4)F	0
CHEMBL5270408	ChEMBL		COC1=C(C=C(C=C1Cl)[C@@H]2C3=CC4=C(C=C3C[C@@H]5N2C(=O)NC5=O)OCCO4)Cl	0
CHEMBL5270555	ChEMBL		C1CN(CCC1(F)F)C2=C(C=NC=C2)NC(=O)C3=CC=NN4C3=NC(=C4)C5=CC=CC=C5	0
CHEMBL5270703	ChEMBL		C1CC1CN[C@@H]2C[C@H]2C3=CC=C(C=C3)C(=O)N4CC(C4)F	0
CHEMBL5270781	ChEMBL		CC1CN(CCO1)C2=C(C=NC=C2)NC(=O)C3=CC=NN4C3=NC(=C4)C5=CC=CC=C5	0
CHEMBL5272425	ChEMBL		C1CC1C(=O)NC2=NC=CC(=C2)C(=O)NC3=C(C=CN=C3)C4=CC=C(C=C4)C#N	1
CHEMBL5273478	ChEMBL		C1CC1C(=O)NC2=NC=CC(=C2)C(=O)NC3=C(C=CN=C3)OCCO	1
CHEMBL5273872	ChEMBL		C1CC1C(=O)NC2=NC=CC(=C2)C(=O)NC3=C(C=CN=C3)C4=C(C=C(C=C4)F)F	0
CHEMBL5274069	ChEMBL		C[C@]1(C=C(OC(=N1)N)CF)C2=C(C=CC(=C2)NC(=O)C3=C(C=C(C=N3)C#N)F)F	1
CHEMBL5274110	ChEMBL		C1CC1C(=O)NC2=NC=CC(=C2)C(=O)NC3=CC=CNC3=O	0
CHEMBL5274596	ChEMBL		CC1CN(CCO1)C2=C(C=NC=C2)NC(=O)C3=CC=NN4C3=NC(=C4)C5CC5	0
CHEMBL5277056	ChEMBL		CC1=CC(=NC=C1C(=O)NC2=CC=C(C=C2)[C@@H]3C[C@H]3NCC4CC4)F	0
CHEMBL5277187	ChEMBL		C1CC1C(=O)NC2=NC=CC(=C2)C(=O)NC3=CN=CC=C3	0
CHEMBL5279308	ChEMBL		CC1=NN(C=N1)CC(=O)N2CCN(C[C@H]2CCO)C3=C(N=C(S3)C(F)(F)F)C4=CN=C(N=C4)C(F)(F)F	1				0
CHEMBL5281376	ChEMBL		C1CC1CN[C@@H]2C[C@H]2C3=CC=C(C=C3)NC(=O)C4=CN=C(C=C4)F	0
CHEMBL5281592	ChEMBL		C1CC1C(=O)NC2=NC=CC(=C2)C(=O)NC3=C(C=CN=C3)C4=C(C=C(C=C4)Cl)F	0
CHEMBL5282319	ChEMBL		C1COCCN1C2=C(C=NC=C2)NC(=O)C3=CC=NN4C3=NC(=C4)C5=CC=CC=C5	0
CHEMBL5285469	ChEMBL		COC1=C(C=C(C=C1Br)[C@@H]2C3=CC4=C(C=C3C[C@@H]5N2C(=O)NC5=O)OCCO4)Br	0
CHEMBL5285608	ChEMBL		C[C@]1(C=C(OC(=N1)N)CF)C2=C(C=CC(=C2)NC(=O)C3=NC=C(C=N3)OC)F	1
CHEMBL5287898	ChEMBL		CC1=CC=C(C=C1)C2=C(C=NC=C2)NC(=O)C3=CC(=NC=C3)NC(=O)C4CC4	0
CHEMBL5291000	ChEMBL		C[C@]1(C=C(OC(=N1)N)CF)C2=C(C=CC(=C2)NC(=O)C3=CC=C(C=C3)C#N)F	1
CHEMBL5291070	ChEMBL		C1CC1C(=O)NC2=NC=CC(=C2)C(=O)NC3=C(N=CC=C3)F	0
CHEMBL532	ChEMBL	ERYTHROMYCIN	CC[C@@H]1[C@@]([C@@H]([C@H](C(=O)[C@@H](C[C@@]([C@@H]([C@H]([C@@H]([C@H](C(=O)O1)C)O[C@H]2C[C@@]([C@H]([C@@H](O2)C)O)(C)OC)C)O[C@H]3[C@@H]([C@H](C[C@H](O3)C)N(C)C)O)(C)O)C)C)O)(C)O	1				0
CHEMBL53463	ChEMBL	DOXORUBICIN	C[C@H]1[C@H]([C@H](C[C@@H](O1)O[C@H]2C[C@@](CC3=C2C(=C4C(=C3O)C(=O)C5=C(C4=O)C(=CC=C5)OC)O)(C(=O)CO)O)N)O	1
CHEMBL5394450	ChEMBL		CC1=NC=C(C=N1)CCC2=CC3=C(C=C2)C(=CC(=N3)C(=O)N)C4=CC=C(C=C4)F	0
CHEMBL5395504	ChEMBL		C[C@H]1CCCN1CC2=NC3=C(N2)C=C(C=N3)NC(=O)C4=C(C=C(C=C4)C5=NC=CN=C5)F	1
CHEMBL5396023	ChEMBL		C[C@H]1CCCN1CC2=CC3=C(N2)C=C(C=C3)NC(=O)C4=C(C=C(C=C4)C5=NC=CN=C5)F	0
CHEMBL5399379	ChEMBL		C1CCC2=C(C1)C(=C(S2)NC(=O)C3=CN=CC=C3)C(=O)N4CCC(C4)CO	1
CHEMBL5401795	ChEMBL		CC1CCN(CC1)CC(=O)NC2=C(C3=C(S2)CCCC3)C(=O)NCC4=CC=CC=C4	0
CHEMBL5403342	ChEMBL		C1CCC2=C(C1)C(=C(S2)NC(=O)C3=CN=CC=C3)C(=O)NC4CCC(CC4)O	0
CHEMBL5404510	ChEMBL		CCN1C2=C(C(=O)NC1=O)N(C(=N2)CC3=CN4C=C(SC4=N3)C)CC5COC5	1				0
CHEMBL5405655	ChEMBL		C1=CC(=CC=C1C2=CC(=NC3=C2C=CC(=C3)CCC4=CN=C(N=C4)CF)C(=O)N)F	0
CHEMBL5405721	ChEMBL		C[C@@H](C(F)(F)F)OC1=CC(=C(C=C1C(=O)NC2=C(C=CC=C2Cl)F)F)NC(=O)N(C)C	0
CHEMBL5405921	ChEMBL		C1=CC(=CC=C1C2=CC(=NC3=C2C=CC(=C3)CCC4=CN=C(N=C4)C#N)C(=O)N)F	0
CHEMBL5411970	ChEMBL		C[C@H]1CCCN1CC2=NC3=C(N2)C=C(C=C3)C(=O)NC4=CC5=C(C=C4)N(N=C5)C	1
CHEMBL54126	ChEMBL	NEOSTIGMINE BROMIDE	CN(C)C(=O)OC1=CC=CC(=C1)[N+](C)(C)C.[Br-]	1				0
CHEMBL5418139	ChEMBL		CSC1=NC=C(C(=N1)C(=O)NC2=C(C3=C(S2)CCCC3)C(=O)NCC4=CC=CC=C4)Cl	0
CHEMBL5418895	ChEMBL		CC1=CC(=C(C=C1)C2=CC(=NC3=C2C=CC(=C3)CCC4=CN=C(N=C4)C)C(=O)N)F	0
CHEMBL5420370	ChEMBL		CC1CCC2=C(C1)SC(=C2C(=O)N3CCN(CC3)C)NC(=O)C4=CC=CC=C4F	0
CHEMBL5423084	ChEMBL		C[C@H]1CCCN1CC2=CC3=NN=C(C=C3N2)NC(=O)C4=C(C=C(C=C4)C5=NC=CN=C5)F	0
CHEMBL5423179	ChEMBL		C[C@H]1CCCN1CC2=NC3=C(N2)C=C(C=C3)NC(=O)C4=C(C=C(C=C4)C5=NC=NC=C5)F	1
CHEMBL5429000	ChEMBL		C1=CC(=CC=C1C2=CC(=NC3=C2C=CC(=C3)CCC4=CN=C(N=C4)F)C(=O)N)F	0
CHEMBL5429002	ChEMBL		COC1=NC=C(C=N1)CCC2=CC3=C(C=C2)C(=CC(=N3)C(=O)N)C4=CC=C(C=C4)F	0
CHEMBL5429261	ChEMBL		C1=CC(=CC=C1C2=CC(=NC3=C2C=CC(=C3)CCC4=CN=C(C=C4)C#N)C(=O)N)F	0
CHEMBL5430108	ChEMBL		CN1C=CN=C1SCC(=O)NC2=C(C3=C(S2)CCCC3)C(=O)NCC4=CC=CC=C4	0
CHEMBL5433435	ChEMBL		C[C@@H]1CCN([C@@H](C1)C)C(=O)C2=C(SC3=C2CCCC3)NC(=O)C4=CN=CC=C4	0
CHEMBL5434019	ChEMBL		CC1CCC2=C(C1)SC(=C2C(=O)NC3CCS(=O)(=O)C3)NC(=O)C4=NC(=NC=C4Cl)SC	1
CHEMBL5434666	ChEMBL		C[C@H]1CCCN1CC2=CC3=NN=C(C=C3N2)NC(=O)C4=C(C=C(C=C4)Cl)F	1
CHEMBL5434752	ChEMBL		C[C@H]1CCCN1CC2=NC3=C(N2)C=C(C=C3)NC(=O)C4=CC=C(C=C4)C5=NC=CN=C5	1
CHEMBL5435902	ChEMBL		CC1CCCN1C(=O)C2=C(SC3=C2CCCC3)NC(=O)C4=CN=CC=C4	0
CHEMBL5437279	ChEMBL		C[C@H]1CCCN1CC2=NC3=C(N2)C=C(C=C3)NC(=O)C4=CC=C(C=C4)C5=NC=NC=C5	1
CHEMBL5438268	ChEMBL		CCC1CCC2=C(C1)SC(=C2C(=O)NC3=CC=CC=C3C)NC(=O)C4=CC=NN4C	0
CHEMBL5440223	ChEMBL		C[C@H]1CCCN1CC2=NC3=C(N2)C=C(C=C3)NC(=O)C4=C(C=C(C=C4)Cl)F	0
CHEMBL54918	ChEMBL	5-FLUOROURIDINE	C1=C(C(=O)NC(=O)N1[C@H]2[C@@H]([C@@H]([C@H](O2)CO)O)O)F	0
CHEMBL552462	ChEMBL		COC1=CC=C(C=C1)NC2=NC(=C(S2)C(=O)C3=CC(=C(C=C3)OC)OC)N	0		0
CHEMBL55285	ChEMBL	BENZYL ISOTHIOCYANATE	C1=CC=C(C=C1)CN=C=S	1
CHEMBL553	ChEMBL	ERLOTINIB	COCCOC1=C(C=C2C(=C1)C(=NC=N2)NC3=CC=CC(=C3)C#C)OCCOC	1					1		1
CHEMBL553025	ChEMBL	VINORELBINE	CCC1=C[C@H]2C[C@@](C3=C(CN(C2)C1)C4=CC=CC=C4N3)(C5=C(C=C6C(=C5)[C@]78CCN9[C@H]7[C@@](C=CC9)([C@H]([C@@]([C@@H]8N6C)(C(=O)OC)O)OC(=O)C)CC)OC)C(=O)OC	1				0
CHEMBL58	ChEMBL	MITOXANTRONE	C1=CC(=C2C(=C1NCCNCCO)C(=O)C3=C(C=CC(=C3C2=O)O)O)NCCNCCO	1	1	1	1	0		1
CHEMBL583	ChEMBL	GREPAFLOXACIN	CC1CN(CCN1)C2=C(C(=C3C(=C2)N(C=C(C3=O)C(=O)O)C4CC4)C)F	1		1
CHEMBL584	ChEMBL	NELFINAVIR	CC1=C(C=CC=C1O)C(=O)N[C@@H](CSC2=CC=CC=C2)[C@@H](CN3C[C@H]4CCCC[C@H]4C[C@H]3C(=O)NC(C)(C)C)O	1				1
CHEMBL585	ChEMBL	TRIAMTERENE	C1=CC=C(C=C1)C2=NC3=C(N=C(N=C3N=C2N)N)N	0				0
CHEMBL593	ChEMBL	DELAVIRDINE	CC(C)NC1=C(N=CC=C1)N2CCN(CC2)C(=O)C3=CC4=C(N3)C=CC(=C4)NS(=O)(=O)C	0	0			1		1	1
CHEMBL6	ChEMBL	INDOMETHACIN	CC1=C(C2=C(N1C(=O)C3=CC=C(C=C3)Cl)C=CC(=C2)OC)CC(=O)O	0				0		1
CHEMBL601773	ChEMBL	DIHYDROERGOCRISTINE	CC(C)[C@@]1(C(=O)N2[C@H](C(=O)N3CCC[C@H]3[C@@]2(O1)O)CC4=CC=CC=C4)NC(=O)[C@@H]5C[C@H]6[C@@H](CC7=CNC8=CC=CC6=C78)N(C5)C	1
CHEMBL623	ChEMBL	NEFAZODONE	CCC1=NN(C(=O)N1CCOC2=CC=CC=C2)CCCN3CCN(CC3)C4=CC(=CC=C4)Cl	0
CHEMBL634	ChEMBL	ALFENTANIL	CCC(=O)N(C1=CC=CC=C1)C2(CCN(CC2)CCN3C(=O)N(N=N3)CC)COC	0				0
CHEMBL635	ChEMBL	PREDNISONE	C[C@]12CC(=O)[C@H]3[C@H]([C@@H]1CC[C@@]2(C(=O)CO)O)CCC4=CC(=O)C=C[C@]34C	1
CHEMBL642	ChEMBL	ACEBUTOLOL	CCCC(=O)NC1=CC(=C(C=C1)OCC(CNC(C)C)O)C(=O)C	1
CHEMBL64391	ChEMBL	ITRACONAZOLE	CCC(C)N1C(=O)N(C=N1)C2=CC=C(C=C2)N3CCN(CC3)C4=CC=C(C=C4)OCC5COC(O5)(CN6C=NC=N6)C7=C(C=C(C=C7)Cl)Cl	0	0			1	1
CHEMBL649	ChEMBL	NADOLOL	CC(C)(C)NCC(COC1=CC=CC2=C1C[C@@H]([C@@H](C2)O)O)O	1
CHEMBL65	ChEMBL	CAMPTOTHECIN	CC[C@@]1(C2=C(COC1=O)C(=O)N3CC4=CC5=CC=CC=C5N=C4C3=C2)O	0
CHEMBL650	ChEMBL	METHYLPREDNISOLONE	C[C@H]1C[C@H]2[C@@H]3CC[C@@]([C@]3(C[C@@H]([C@@H]2[C@@]4(C1=CC(=O)C=C4)C)O)C)(C(=O)CO)O	1
CHEMBL651	ChEMBL	METHADONE	CCC(=O)C(CC(C)N(C)C)(C1=CC=CC=C1)C2=CC=CC=C2	0				1
CHEMBL658	ChEMBL	SUFENTANIL	CCC(=O)N(C1=CC=CC=C1)C2(CCN(CC2)CCC3=CC=CS3)COC	0				1
CHEMBL660	ChEMBL	AMANTADINE	C1C2CC3CC1CC(C2)(C3)N	0				0
CHEMBL67	ChEMBL	COMBRETASTATIN A4	COC1=C(C=C(C=C1)/C=C\C2=CC(=C(C(=C2)OC)OC)OC)O	0				1
CHEMBL67166	ChEMBL	SPHINGOSINE	CCCCCCCCCCCCC/C=C/[C@H]([C@H](CO)N)O	0				1
CHEMBL685	ChEMBL	MEBENDAZOLE	COC(=O)NC1=NC2=C(N1)C=C(C=C2)C(=O)C3=CC=CC=C3	0				1
CHEMBL689	ChEMBL	MANNITOL	C([C@H]([C@H]([C@@H]([C@@H](CO)O)O)O)O)O	0				0
CHEMBL691	ChEMBL	ETHINYL ESTRADIOL	C[C@]12CC[C@H]3[C@H]([C@@H]1CC[C@]2(C#C)O)CCC4=C3C=CC(=C4)O	1
CHEMBL6966	ChEMBL	VERAPAMIL	CC(C)C(CCCN(C)CCC1=CC(=C(C=C1)OC)OC)(C#N)C2=CC(=C(C=C2)OC)OC	1						1
CHEMBL6995	ChEMBL	PRACTOLOL	CC(C)NCC(COC1=CC=C(C=C1)NC(=O)C)O	0				0
CHEMBL70	ChEMBL	MORPHINE	CN1CC[C@]23[C@@H]4[C@H]1CC5=C2C(=C(C=C5)O)O[C@H]3[C@H](C=C4)O	1				0
CHEMBL742	ChEMBL	KETAMINE	CNC1(CCCCC1=O)C2=CC=CC=C2Cl	0				0
CHEMBL76	ChEMBL	CHLOROQUINE	CCN(CC)CCCC(C)NC1=C2C=CC(=CC2=NC=C1)Cl	1				0			0
CHEMBL772	ChEMBL	RESERPINE	CO[C@H]1[C@@H](C[C@@H]2CN3CCC4=C([C@H]3C[C@@H]2[C@@H]1C(=O)OC)NC5=C4C=CC(=C5)OC)OC(=O)C6=CC(=C(C(=C6)OC)OC)OC	1				1
CHEMBL79	ChEMBL	LIDOCAINE	CCN(CC)CC(=O)NC1=C(C=CC=C1C)C	0
CHEMBL8	ChEMBL	CIPROFLOXACIN	C1CC1N2C=C(C(=O)C3=CC(=C(C=C32)N4CCNCC4)F)C(=O)O	0				0
CHEMBL83	ChEMBL	TAMOXIFEN	CC/C(=C(\C1=CC=CC=C1)/C2=CC=C(C=C2)OCCN(C)C)/C3=CC=CC=C3	0				1
CHEMBL84	ChEMBL	TOPOTECAN	CC[C@@]1(C2=C(COC1=O)C(=O)N3CC4=CC5=C(C=CC(=C5CN(C)C)O)N=C4C3=C2)O	1
CHEMBL841	ChEMBL	LOPERAMIDE	CN(C)C(=O)C(CCN1CCC(CC1)(C2=CC=C(C=C2)Cl)O)(C3=CC=CC=C3)C4=CC=CC=C4	1				1			1
CHEMBL85	ChEMBL	RISPERIDONE	CC1=C(C(=O)N2CCCCC2=N1)CCN3CCC(CC3)C4=NOC5=C4C=CC(=C5)F	1
CHEMBL850	ChEMBL	SPARFLOXACIN	C[C@@H]1CN(C[C@@H](N1)C)C2=C(C(=C3C(=C2F)N(C=C(C3=O)C(=O)O)C4CC4)N)F	1
CHEMBL85156	ChEMBL		C=CCNC1=NC(=NC(=N1)N2CCC(CC2)NCC(C3=CC=C(C=C3)F)C4=CC=C(C=C4)F)NCC=C	1				1
CHEMBL888	ChEMBL	GEMCITABINE	C1=CN(C(=O)N=C1N)[C@H]2C([C@@H]([C@H](O2)CO)O)(F)F	1
CHEMBL90555	ChEMBL	VINCRISTINE	CC[C@@]1(C[C@@H]2C[C@@](C3=C(CCN(C2)C1)C4=CC=CC=C4N3)(C5=C(C=C6C(=C5)[C@]78CCN9[C@H]7[C@@](C=CC9)([C@H]([C@@]([C@@H]8N6C=O)(C(=O)OC)O)OC(=O)C)CC)OC)C(=O)OC)O	1		1		0
CHEMBL914	ChEMBL	FEXOFENADINE	CC(C)(C1=CC=C(C=C1)C(CCCN2CCC(CC2)C(C3=CC=CC=C3)(C4=CC=CC=C4)O)O)C(=O)O	1				0			0
CHEMBL932	ChEMBL	DIPYRIDAMOLE	C1CCN(CC1)C2=NC(=NC3=C2N=C(N=C3N4CCCCC4)N(CCO)CCO)N(CCO)CCO	1					1
CHEMBL9352	ChEMBL	NARINGENIN	C1[C@H](OC2=CC(=CC(=C2C1=O)O)O)C3=CC=C(C=C3)O	0
CHEMBL941	ChEMBL	IMATINIB	CC1=C(C=C(C=C1)NC(=O)C2=CC=C(C=C2)CN3CCN(CC3)C)NC4=NC=CC(=N4)C5=CN=CC=C5	1	1			1	1
CHEMBL95	ChEMBL	TACRINE	C1CCC2=NC3=CC=CC=C3C(=C2C1)N	0				0
CHEMBL968	ChEMBL	FLURAZEPAM	CCN(CC)CCN1C(=O)CN=C(C2=C1C=CC(=C2)Cl)C3=CC=CC=C3F	0				0
CHEMBL972	ChEMBL	SELEGILINE	C[C@H](CC1=CC=CC=C1)N(C)CC#C	0				0
CHEMBL979	ChEMBL	MEPROBAMATE	CCCC(C)(COC(=O)N)COC(=O)N	0				0
CHEMBL998	ChEMBL	LORATADINE	CCOC(=O)N1CCC(=C2C3=C(CCC4=C2N=CC=C4)C=C(C=C3)Cl)CC1	1				1
mbcd0000076	Metrabase	4',4-DI-O-METHYL-EGCG	COC1=C(C=C(C=C1O)[C@@H]2[C@@H](CC3=C(C=C(C=C3O2)O)O)OC(=O)C4=CC(=C(C(=C4)O)OC)O)O	0
mbcd0000235	Metrabase	CEFSULODIN	C1C(=C(N2[C@H](S1)[C@@H](C2=O)NC(=O)[C@@H](C3=CC=CC=C3)S(=O)(=O)O)C(=O)[O-])C[N+]4=CC=C(C=C4)C(=O)N	0
mbcd0000303	Metrabase	CURCUMIN	COC1=C(C=CC(=C1)C=CC(=O)CC(=O)C=CC2=CC(=C(C=C2)O)OC)O	0	0	0	0
mbcd0000522	Metrabase	LEPTOPHOS	COP(=S)(C1=CC=CC=C1)OC2=CC(=C(C=C2Cl)Br)Cl	0
mbcd0000901	Metrabase	VINDOLINE	CC[C@@]12C=CCN3[C@@H]1[C@]4(CC3)[C@H]([C@]([C@@H]2OC(=O)C)(C(=O)OC)O)N(C5=C4C=CC(=C5)OC)C	0
mbcd0000923	Metrabase	FLUVOXAMINE	COCCCCC(=NOCCN)C1=CC=C(C=C1)C(F)(F)F	0
mbcd0000977	Metrabase	ISRADIPINE	CC1=C(C(C(=C(N1)C)C(=O)OC(C)C)C2=CC=CC3=NON=C32)C(=O)OC	0
mbcd0001081	Metrabase	CHLORAMPHENICOL	C1=CC(=CC=C1[C@H]([C@@H](CO)NC(=O)C(Cl)Cl)O)[N+](=O)[O-]	0
mbcd0001145	Metrabase	HYDROXYZINE	C1CN(CCN1CCOCCO)C(C2=CC=CC=C2)C3=CC=C(C=C3)Cl	0
mbcd0001280	Metrabase	SULFASALAZINE	C1=CC=NC(=C1)NS(=O)(=O)C2=CC=C(C=C2)N=NC3=CC(=C(C=C3)O)C(=O)O	0	1		1
mbcd0001378	Metrabase	LOMEFLOXACIN	CCN1C=C(C(=O)C2=CC(=C(C(=C21)F)N3CCNC(C3)C)F)C(=O)O	0
mbcd0001442	Metrabase	OUABAIN	C[C@H]1[C@@H]([C@H]([C@H]([C@@H](O1)O[C@H]2C[C@H]([C@@]3([C@@H]4[C@@H](CC[C@@]3(C2)O)[C@]5(CC[C@@H]([C@]5(C[C@H]4O)C)C6=CC(=O)OC6)O)CO)O)O)O)O	0
mbcd0001459	Metrabase	ATOVAQUONE	C1CC(CCC1C2=CC=C(C=C2)Cl)C3=C(C4=CC=CC=C4C(=O)C3=O)O	0
mbcd0001496	Metrabase	NALOXONE	C=CCN1CC[C@]23[C@@H]4C(=O)CC[C@]2([C@H]1CC5=C3C(=C(C=C5)O)O4)O	0
mbcd0001527	Metrabase	BUDESONIDE	CCCC1O[C@@H]2C[C@H]3[C@@H]4CCC5=CC(=O)C=C[C@@]5([C@H]4[C@H](C[C@@]3([C@@]2(O1)C(=O)CO)C)O)C	0
mbcd0001682	Metrabase	ZIMELIDINE	CN(C)CC=C(C1=CC=C(C=C1)Br)C2=CN=CC=C2	0
mbcd0001690	Metrabase	NILOTINIB	CC1=C(C=C(C=C1)C(=O)NC2=CC(=CC(=C2)C(F)(F)F)N3C=C(N=C3)C)NC4=NC=CC(=N4)C5=CN=CC=C5	0	1
mbcd0002088	Metrabase	6,7-DIMETHOXY-N-[3-(6,7-DIMETHOXY-1,2-DIHYDRONAPHTHALEN-4-YL)PROPYL]-1,2,3,4-TETRAHYDROISOQUINOLINE	COC1=C(C=C2C(=C1)CCC=C2CCCN3CCC4=CC(=C(C=C4C3)OC)OC)OC	0
mbcd0002488	Metrabase	PROPRANOLOL	CC(C)NCC(COC1=CC=CC2=CC=CC=C21)O	0	0
mbcd0002493	Metrabase	CLOTRIMAZOLE	C1=CC=C(C=C1)C(C2=CC=CC=C2)(C3=CC=CC=C3Cl)N4C=CN=C4	0
mbcd0002822	Metrabase	METOPROLOL	CC(C)NCC(COC1=CC=C(C=C1)CCOC)O	0	0
mbcd0002988	Metrabase	SULFINPYRAZONE	C1=CC=C(C=C1)N2C(=O)C(C(=O)N2C3=CC=CC=C3)CCS(=O)C4=CC=CC=C4	0
mbcd0003031	Metrabase	PROCYCLIDINE	C1CCC(CC1)C(CCN2CCCC2)(C3=CC=CC=C3)O	0
mbcd0003045	Metrabase	CHRYSIN	C1=CC=C(C=C1)C2=CC(=O)C3=C(C=C(C=C3O2)O)O	0
mbcd0003091	Metrabase	APIGENIN	C1=CC(=CC=C1C2=CC(=O)C3=C(C=C(C=C3O2)O)O)O	0
mbcd0003092	Metrabase	NOSCAPINE	CN1CCC2=CC3=C(C(=C2[C@@H]1[C@@H]4C5=C(C(=C(C=C5)OC)OC)C(=O)O4)OC)OCO3	0
mbcd0003155	Metrabase	FLUO-3	CC1=CC(=C(C=C1)N(CC(=O)O)CC(=O)O)OCCOC2=C(C=CC(=C2)C3=C4C=C(C(=O)C=C4OC5=CC(=C(C=C53)Cl)O)Cl)N(CC(=O)O)CC(=O)O	0		1
mbcd0003622	Metrabase	AMPICILLIN	CC1([C@@H](N2[C@H](S1)[C@@H](C2=O)NC(=O)[C@@H](C3=CC=CC=C3)N)C(=O)O)C	0
mbcd0003889	Metrabase	ANDROSTENEDIONE	C[C@]12CCC(=O)C=C1CC[C@@H]3[C@@H]2CC[C@]4([C@H]3CCC4=O)C	0
mbcd0003916	Metrabase	ACYCLOVIR	C1=NC2=C(N1COCCO)N=C(NC2=O)N	0	1
mbcd0005258	Metrabase	MEPHENTERMINE	CC(C)(CC1=CC=CC=C1)NC	0
mbcd0005617	Metrabase	NORTRIPTYLINE	CNCCC=C1C2=CC=CC=C2CCC3=CC=CC=C31	0
mbcd0006172	Metrabase	NSC 632536	CC1(CC(CC(N1)(C)C)NC2=CC=C(C=C2)NC3=CC=CC=C3)C	0
mbcd0006268	Metrabase	CARMUSTINE	C(CCl)NC(=O)N(CCCl)N=O	0
mbcd0008195	Metrabase	FENBENDAZOLE	COC(=O)NC1=NC2=C(N1)C=C(C=C2)SC3=CC=CC=C3	0	0		0
mbcd0010470	Metrabase	NSC 633528	CN1C2=CC=CC=C2C3=C1C(=O)N(CC3)CCCCN(C)C	0
mbcd0010498	Metrabase	AZACYCLONOL	C1CNCCC1C(C2=CC=CC=C2)(C3=CC=CC=C3)O	0
mbcd0012636	Metrabase	ENOXACIN	CCN1C=C(C(=O)C2=CC(=C(N=C21)N3CCNCC3)F)C(=O)O	0		0
mbcd0013872	Metrabase	RESERPIC ACID	CO[C@H]1[C@@H](C[C@@H]2CN3CCC4=C([C@H]3C[C@@H]2[C@@H]1C(=O)O)NC5=C4C=CC(=C5)OC)O	0
mbcd0013982	Metrabase	(R)-VIGABATRIN	C=C[C@@H](CCC(=O)O)N	0
mbcd0014354	Metrabase	TRAZODONE	C1CN(CCN1CCCN2C(=O)N3C=CC=CC3=N2)C4=CC(=CC=C4)Cl	0
mbcd0016160	Metrabase	DOXYLAMINE	CC(C1=CC=CC=C1)(C2=CC=CC=N2)OCCN(C)C	0
mbcd0017319	Metrabase	SULFAMETHOXAZOLE	CC1=CC(=NO1)NS(=O)(=O)C2=CC=C(C=C2)N	0
mbcd0020962	Metrabase	ZONISAMIDE	C1=CC=C2C(=C1)C(=NO2)CS(=O)(=O)N	0
mbcd0022906	Metrabase	S-MITOTANE	C1=CC=C(C(=C1)[C@H](C2=CC=C(C=C2)Cl)C(Cl)Cl)Cl	0
mbcd0025521	Metrabase	BUFURALOL	CCC1=CC=CC2=C1OC(=C2)C(CNC(C)(C)C)O	0
mbcd0026229	Metrabase	EPIPODOPHYLLOTOXIN (NO STEREO)	COC1=CC(=CC(=C1OC)OC)C2C3C(COC3=O)C(C4=CC5=C(C=C24)OCO5)O	0
mbcd0026528	Metrabase	ETHOSUXIMIDE	CCC1(CC(=O)NC1=O)C	0	0
mbcd0026839	Metrabase	THYROXINE (NO STEREO)	C1=C(C=C(C(=C1I)OC2=CC(=C(C(=C2)I)O)I)I)CC(C(=O)O)N	0
mbcd0026840	Metrabase	OXFENDAZOLE	COC(=O)NC1=NC2=C(N1)C=C(C=C2)S(=O)C3=CC=CC=C3	0	1		0
mbcd0027323	Metrabase	ZOLPIDEM	CC1=CC=C(C=C1)C2=C(N3C=C(C=CC3=N2)C)CC(=O)N(C)C	0
mbcd0028403	Metrabase	LINDANE	C1(C(C(C(C(C1Cl)Cl)Cl)Cl)Cl)Cl	0
mbcd0028490	Metrabase	USNIC ACID	CC1=C(C(=C2C(=C1O)C3(C(=CC(=O)C(C3=O)C(=O)C)O2)C)C(=O)C)O	0
mbcd0029108	Metrabase	DOXAPRAM	CCN1CC(C(C1=O)(C2=CC=CC=C2)C3=CC=CC=C3)CCN4CCOCC4	0
mbcd0029109	Metrabase	LORCAINIDE	CC(C)N1CCC(CC1)N(C2=CC=C(C=C2)Cl)C(=O)CC3=CC=CC=C3	0
mbcd0029111	Metrabase	PROGABIDE	C1=CC(=CC=C1C(=NCCCC(=O)N)C2=C(C=CC(=C2)F)O)Cl	0
mbcd0029195	Metrabase	ELTROMBOPAG	CC1=C(C=C(C=C1)N2C(=O)C(=C(N2)C)N=NC3=CC=CC(=C3O)C4=CC(=CC=C4)C(=O)O)C	0	1
mbcd0029918	Metrabase	8-PRENYLCHRYSIN	CC(=CCC1=C2C(=C(C=C1O)O)C(=O)C=C(O2)C3=CC=CC=C3)C	0
mbcd0029983	Metrabase	STAVUDINE	CC1=CN(C(=O)NC1=O)[C@H]2C=C[C@H](O2)CO	0
mbcd0030416	Metrabase	N-ACETYL-AMONAFIDE	CC(=O)NC1=CC2=C3C(=C1)C=CC=C3C(=O)N(C2=O)CCN(C)C	0	1
mbcd0030436	Metrabase	BLOSERIN	CCN1CCN(CC1)C2=NC3=C(CCCCCC3)C(=C2)C4=CC=C(C=C4)F	0
mbcd0030448	Metrabase	CAMPESTEROL	C[C@H](CC[C@@H](C)C(C)C)[C@H]1CC[C@@H]2[C@@]1(CC[C@H]3[C@H]2CC=C4[C@@]3(CC[C@@H](C4)O)C)C	0
mbcd0030449	Metrabase	STIGMASTEROL	CC[C@H](C=C[C@@H](C)[C@H]1CC[C@@H]2[C@@]1(CC[C@H]3[C@H]2CC=C4[C@@]3(CC[C@@H](C4)O)C)C)C(C)C	0
mbcd0030450	Metrabase	BETA-SITOSTANOL	CC[C@H](CC[C@@H](C)[C@H]1CC[C@@H]2[C@@]1(CC[C@H]3[C@@H]2CC[C@@H]4[C@@]3(CC[C@@H](C4)O)C)C)C(C)C	0
mbcd0030451	Metrabase	BETA-CHOLESTANOL	C[C@H](CCCC(C)C)[C@H]1CC[C@@H]2[C@@]1(CC[C@H]3[C@H]2CC[C@@H]4[C@@]3(CC[C@@H](C4)O)C)C	0
mbcd0030562	Metrabase	D_24851	C1=CC=C2C(=C1)C(=CN2CC3=CC=C(C=C3)Cl)C(=O)C(=O)NC4=CC=NC=C4	0
mbcd0030567	Metrabase	NSC139490	CN1[C@@H](CNC2=C1C(=O)NC(=N2)N)CCNC3=CC=C(C=C3)C(=O)N[C@@H](CCC(=O)O)C(=O)O	0
mbcd0030568	Metrabase	NSC144153	CC1C(C(=O)C(C(O1)O[C@@H]2C[C@]3([C@@H]4CC=C5[C@H]([C@@]4(C(=O)C[C@@]3([C@H]2[C@](C)(C(=O)/C=C/C(C)(C)O)O)C)C)C[C@@H](C(=O)C5(C)C)O)C)OC(=O)C)O	0
mbcd0030569	Metrabase	NSC145150	CC1C2C=C(C3C2(C=C1C)C(=C)C(=O)OC3)C(=O)O	0
mbcd0030570	Metrabase	NSC152731	CC1=C2C=CN=CC2=C(C3=C1N(C4=CC=CC=C43)CC5CO5)C	0
mbcd0030574	Metrabase	NSC208912	CCN(C(=O)NCC(=O)OCC)C12CC3CC(C1)CC(C3)C2	0
mbcd0030577	Metrabase	NSC241906	COC1=C(C(=C(C(=C1)O)CC2=CC=CC=C2O)O)C(=O)CCC3=CC=CC=C3	0
mbcd0030579	Metrabase	NSC254681	CC1C(C(CC(O1)O[C@H]2C[C@@](CC3=C2C(=C4C(=C3O)C(=O)C5=C(C4=N)C(=CC=C5)OC)O)(C(=O)C)O)[NH3+])O.[Cl-]	0
mbcd0030580	Metrabase	NSC268251	C[C@H]1[C@@H]([C@H]([C@@H]([C@H](O1)NC2=NC=NC3=C2NC=N3)O)O)NC(=O)CNC(=O)CCCCCCCCCCCCC(C)C	0
mbcd0030581	Metrabase	NSC269148	C[C@@]1(C[C@H](C2=C(C3=C(C=C2C1)C(=O)C4=C5C(=CC(=C4C3=O)O)[C@@]6([C@H]([C@H]([C@@H]([C@H](O5)O6)O)N(C)C)O)C)O)OC)O	0
mbcd0030583	Metrabase	NSC27640	C1[C@@H]([C@@H](O[C@@H]1N2C=C(C(=O)NC2=O)F)CO)O	0
mbcd0030586	Metrabase	NSC309132	C1=CN(C(=O)N=C1)[C@H]2[C@@H]([C@@H]([C@H](O2)CO)O)O	0
mbcd0030589	Metrabase	NSC338720	COC1=C(C(=NC(=C1Cl)OC)C(Cl)(Cl)Cl)Cl	0
mbcd0030592	Metrabase	NSC353882	CC(=O)C(=CC1=CN(C(=O)N(C1=O)C)C)C(=O)C	0
mbcd0030594	Metrabase	NSC36354	COC1=CC=C2C(=CC1=O)[C@H](CCC3=CC(=C(C(=C32)OC)OC)OC)N	0
mbcd0030595	Metrabase	NSC364080	CC1C(N(C(C(C1=O)C)C2=CC=CC=C2)C)C3=CC=CC=C3	0
mbcd0030596	Metrabase	NSC368697	CC1(CC2(C=CC3=C(C2(C(=O)C1O)O)C(=O)C4=C(C3=O)C(=CC=C4)O)O)O	0
mbcd0030598	Metrabase	NSC378734	CC1C2C(C=C3C2(C(CC4C3CCC5C4(CC6=NC7=C(CC8(C(C7)CCC9C8CC(C2(C9=CC3C2(C(C2(O3)C(CC(O2)(C)CO)O)C)O)C)O)C)N=C6C5)C)O)CO)OC11CCC(O1)(C)C	0
mbcd0030600	Metrabase	NSC49899	CCOC(=O)C1C(N(C(C(C1=O)C(=O)OCC)C2=CC=CC=C2)C)C3=CC=CC=C3	0
mbcd0030603	Metrabase	NSC600288	CC1=CC=C(C=C1)C2CC3=CC(=C(C=C3OC2)OC(=O)C)OC(=O)C	0
mbcd0030604	Metrabase	NSC600291	CC1=C(C=CC2=C1OCC(C2)C3=CC(=C(C=C3)OC)OC)O	0
mbcd0030605	Metrabase	NSC601422	CN1[C@H]2C[C@H]([C@@H]1[C@@H]3CC4=C([C@H]5N3[C@@H]2OC5)C(=CC=C4)OC)C(=O)O	0
mbcd0030606	Metrabase	NSC606532	COC1=CC(=C(C=C1N)[N+](=O)[O-])[N+](=O)[O-]	0
mbcd0030608	Metrabase	NSC615985	CC1=C(SCCO1)C(=O)NC2=CC(=C(C=C2)Cl)C(=O)OC(C)C	0
mbcd0030613	Metrabase	NSC620056	C1=CC2=C(C=CC1=O)C(=O)C=CC2=O	0
mbcd0030614	Metrabase	NSC621888	CN(C)CC1CCCC1=O	0
mbcd0030621	Metrabase	NSC626482	CC1=CC2=C(C(O1)O)C(=C3C(=O)C=C(C(=O)C3=C2O)OC)O	0
mbcd0030623	Metrabase	NSC627777	CN(C)C1=CC=C(C=C1)N=C2C=CC(=C(C#N)C#N)C3=CC=CC=C23	0
mbcd0030624	Metrabase	NSC628114	CCN(CCNC1=C2C=C(C=CC2=NC3=CC=CC=C31)OC)CCCl	0
mbcd0030625	Metrabase	NSC628939	C1=CC=C2C(=C1)C(=O)C3=C(C2=O)C4=NOC=C4C=C3	0
mbcd0030626	Metrabase	NSC630357	CC1=CC(=C(C=C1)C)NC(=O)CCC(=NNC(=O)C2=C(C=CC3=CC=CC=C32)O)C(C)C(=O)C4=CC=C(C=C4)O	0
mbcd0030627	Metrabase	NSC630684	CN(C1=C(C=C(C=C1)[N+](=O)[O-])[N+](=O)[O-])N=CC2=CC=CC3=C2N=CC=C3	0
mbcd0030632	Metrabase	NSC634182	C#CC1=CC(=CC=C1)N2C(=O)CCC2=O	0
mbcd0030633	Metrabase	NSC634785	CCN(CC)CCC(=O)N1CC(=CC2=CC=CC=C2)C(=O)C(=CC3=CC=CC=C3)C1	0
mbcd0030636	Metrabase	NSC638485	CC1=CC=C(C=C1)C=CC2=CC(=C(C(=C2)OC)OC)OC	0
mbcd0030637	Metrabase	NSC6386	CCN(CC)CC1=CC(=CC(=C1O)CC=C)C2=CC(=C(C(=C2)CN(CC)CC)O)CC=C	0
mbcd0030639	Metrabase	NSC639677	C1=CC=C(C(=C1)CN2C(=O)C=C3C=CC=CC3=N2)Cl	0
mbcd0030641	Metrabase	NSC642915	CCCCCCCCCCCCCCCC(=O)OCC1C2C(C(C(O1)OC)NP(=O)(O2)N(CCCl)CCCl)O	0
mbcd0030642	Metrabase	NSC643813	COC1=C(C=C(C=C1)C=CC2=CC(=C(C(=C2)OC)OC)OC)OCC(=O)O	0
mbcd0030643	Metrabase	NSC643828	CCCCCCCCCCCCCCCCCCN(C)CC(COP(=O)(O)OCC[N+](C)(C)C)OC	0
mbcd0030645	Metrabase	NSC645158	C1=CC=C2C(=C1)C(=C3C=CC(=CC3=N2)[N+](=O)[O-])NC4=CC=CC=C4C5=CC=CC=C5NC6=C7C=CC(=CC7=NC8=CC=CC=C86)[N+](=O)[O-]	0
mbcd0030647	Metrabase	NSC645991	CC1(CC(C2C(C1C(=C)C=O)OC(=O)C2=C)O)C=C	0
mbcd0030649	Metrabase	NSC648147	CC1=CC2=C(C(=O)C=CC2=O)C3=C1C4=CC=CC=C4N3C	0
mbcd0030655	Metrabase	NSC650396	COC1=C(C=C(C=C1)C2=CN3CCC[C@H]3C=C2C4=CC(=C(C(=C4)OC)OC)O)OC	0
mbcd0030657	Metrabase	NSC651590	CC(=NO)CCN(C)C	0
mbcd0030658	Metrabase	NSC652112	COC1=CC(=CC(=C1)C2=CC(=O)C3=CC4=C(C=C3N2)OCO4)OC	0
mbcd0030660	Metrabase	NSC653278	COC1=CC=C(C=C1)C(=O)C2=C(N(C3=CC=CC=C32)C(=O)C4=CC=C(C=C4)OC)C(C(=O)C5=CC=C(C=C5)OC)C(=O)C6=CC=C(C=C6)OC	0
mbcd0030661	Metrabase	NSC658387	CC1=C(N=C2C(=C3C4CCC(C3=C(C2=N1)O)C=C4)O)C	0
mbcd0030663	Metrabase	NSC664565	CC1C=C(C2=CC=CC=C2N(C1C)CC3=NCCN3)C	0
mbcd0030671	Metrabase	NSC667560	CC1=C(C(=C(C(=S)N1C2C(C(C(C(O2)COC(=O)C)OC(=O)C)OC(=O)C)OC(=O)C)C#N)C3=CC=CO3)C(=O)C	0
mbcd0030676	Metrabase	NSC674066	COC1=CC2=C(C=C1)NC=C2C3C4CCC(C4)C3NCC5=CC(=CC=C5)CNC6C7CCC(C7)C6C8=CNC9=C8C=C(C=C9)OC	0
mbcd0030677	Metrabase	NSC674508_	CC1=CC(=NC(=N1)NS(=O)(=O)C2=CC=C(C=C2)NC3=C4C=CC=C(C4=NC5=CC=CC=C53)C(=O)NNCCO)C	0
mbcd0030680	Metrabase	NSC67586	CCNC1=NC2=NNN=C2C(=O)N1	0
mbcd0030681	Metrabase	NSC676593	CC(=O)OCC1C(C(C(C(O1)N2C3=C(C(=O)CC(C3)(C)C)C(=C(C2=S)C#N)C4=CC=C(C=C4)OC)OC(=O)C)OC(=O)C)OC(=O)C	0
mbcd0030682	Metrabase	NSC676602	CC1=CC(=C(C(=S)N1C2C(C(C(C(O2)CO)O)O)O)C#N)C	0
mbcd0030683	Metrabase	NSC676605	CC(=O)C1=C(N(C(=C(C1C2=CC=C(C=C2)OC)C#N)S)C3C(C(C(C(O3)COC(=O)C)OC(=O)C)OC(=O)C)OC(=O)C)C4=CC=CC=C4	0
mbcd0030684	Metrabase	NSC676610	CC(=O)OCC1C(C(C(C(O1)N2C3=C(CCCC3)C=C(C2=S)C#N)OC(=O)C)OC(=O)C)OC(=O)C	0
mbcd0030686	Metrabase	NSC676616	C1CCCC2=C(CC1)C=C(C(=S)N2[C@@H]3[C@@H]([C@@H]([C@@H]([C@@H](O3)CO)O)O)O)C#N	0
mbcd0030687	Metrabase	NSC676617	C1CCC2=C(C1)C=C(C(=S)N2[C@H]3[C@@H]([C@H]([C@H]([C@H](O3)CO)O)O)O)C#N	0
mbcd0030689	Metrabase	NSC678047	C1CC2=C(N(C(=S)C(=C2C3=CC=CC=C31)C#N)[C@@H]4[C@@H]([C@@H]([C@@H]([C@@H](O4)CO)O)O)O)C5=CC=CS5	0
mbcd0030696	Metrabase	NSC687454	CCOC1=C(C=C2CC[C@@H]3[C@@H](C2=C1)CC[C@]4([C@H]3CC[C@@H]4N)C)O	0
mbcd0030697	Metrabase	NSC687849	C=CC(=O)N1CC(=CC2=CC=C(C=C2)Cl)C(=O)C(=CC3=CC=C(C=C3)Cl)C1	0
mbcd0030699	Metrabase	NSC688304	COC1=C(C(=C2C(=C1)C=C(N2)C(=O)N3CC(C4=C3C=C(C=C4)NCCN)CCl)OC)OC	0
mbcd0030700	Metrabase	NSC689131	COC1=CC=C(C=C1)N2C(=O)C3C4CC(CCC4C5=C(C3C2=O)NC6=CC=CC=C65)C7=CC=CC=C7	0
mbcd0030701	Metrabase	NSC690435	CC(C1=CC2=C(S1)C(=O)C3=C(C2=O)C(=CS3)C(C)OC(=O)C)OC(=O)C	0
mbcd0030702	Metrabase	NSC690568	CN1CCN(CC1)C2=C(C=C(C3=C2C(=O)C4=CC=CC=C4N3)Cl)Cl	0
mbcd0030705	Metrabase	NSC691562	CC1=CC2=C(C=C1)SCCC3=C2C(=C(N=C3C4=CC(=C(C=C4)OC)OC)N)C#N	0
mbcd0030707	Metrabase	NSC691845	CN(C)CCCN1C2=C3C(=C(C=C2)[N+](=O)[O-])N=C4C=CC(=CC4=C3N(C1=S)CCCN(C)C)OC	0
mbcd0030708	Metrabase	NSC692574	CC1=CC=C(C=C1)C2=CC(C(=C(N2C3=C(C=C(C=C3)OC)[N+](=O)[O-])C(=O)OC)C(=O)OC)C4=C(C=C(C=C4)OC)OC	0
mbcd0030710	Metrabase	NSC692655	CC(=O)OC1CCC2(C3CCC4(C(C3CC=C2C1)CC5=C(N4)N(N=C5)C6=CC=C(C=C6)F)C)C	0
mbcd0030712	Metrabase	NSC693145	COC1=C(C=C2C(=C1)CCN3C2=CC4=CC(=C(C=C4C3=O)OC)OC)OC	0
mbcd0030717	Metrabase	NSC697168	C1=CC=C(C=C1)NN2C(=NN=C2COC3=C(C=CC4=CC=CC=C43)O)CCCCCCCCC5=NN=C(N5NC6=CC=CC=C6)COC7=C(C=CC8=CC=CC=C87)O	0
mbcd0030725	Metrabase	NSC95580	CC(=O)NCCCCCCNC(=O)C	0
mbcd0030727	Metrabase	S_FARNESYL_CYSTEINE	CC(C)=CCCC(C)=CCCC(C)=CCSC[C@@H](N)C(=O)O	0
mbcd0030735	Metrabase	ATRAZINE	CCNC1=NC(=NC(=N1)Cl)NC(C)C	0
mbcd0030737	Metrabase	CARBARYL	CNC(=O)OC1=CC=CC2=CC=CC=C21	0
mbcd0030740	Metrabase	CYSTEINE_METHYLESTER	COC(=O)[C@@H](CS)N	0
mbcd0030749	Metrabase	FLUOROURAZIL	C1C(C(=O)NC(=O)N1)F	0
mbcd0030762	Metrabase	METHOXYCHLOR	COC1=CC=C(C=C1)C(C2=CC=C(C=C2)OC)C(Cl)(Cl)Cl	0
mbcd0030764	Metrabase	MIREX	C12(C3(C4(C5(C3(C(C1(C5(C2(C4(Cl)Cl)Cl)Cl)Cl)(Cl)Cl)Cl)Cl)Cl)Cl)Cl	0
mbcd0030766	Metrabase	NIGERICIN	C[C@H]1CC[C@@H](O[C@H]1[C@@H](C)C(=O)O)C[C@@H]2C[C@H]([C@H]([C@@]3(O2)[C@@H](C[C@@](O3)(C)[C@H]4CC[C@@](O4)(C)[C@H]5[C@H](C[C@@H](O5)[C@@H]6[C@H](C[C@H]([C@@](O6)(CO)O)C)C)C)C)C)OC	0
mbcd0031019	Metrabase	STARFIRE	C[N+]1=CC=C(C=C1)C2=CC=[N+](C=C2)C	0
mbcd0031025	Metrabase	PHOSMET	COP(=S)(OC)SCN1C(=O)C2=CC=CC=C2C1=O	0
mbcd0031091	Metrabase	4-BETA-METHYLAMINO-4-DEOXYPODOPHYLLOTOXIN	CN[C@H]1[C@H]2COC(=O)[C@@H]2[C@@H](C3=CC4=C(C=C13)OCO4)C5=CC(=C(C(=C5)OC)OC)OC	0
mbcd0031100	Metrabase	ERTAPENEM	C[C@@H]1[C@@H]2[C@H](C(=O)N2C(=C1S[C@H]3C[C@H](NC3)C(=O)NC4=CC=CC(=C4)C(=O)O)C(=O)O)[C@@H](C)O	0
mbcd0031204	Metrabase	DEHYDROTHYRSIFEROL	C[C@]12CC[C@@H](O[C@@H]1CC[C@@H](O2)C(=C)CC[C@@H]([C@]3(CC[C@@H](O3)C(C)(C)O)C)O)[C@@]4(CC[C@H](C(O4)(C)C)Br)C	0		0
mbcd0031385	Metrabase	LOSARTAN CARBOXYLIC ACID	CCCCC1=NC(=C(N1CC2=CC=C(C=C2)C3=CC=CC=C3C4=NNN=N4)C(=O)O)Cl	0
mbcd0031438	Metrabase	8-GERANYL-CHRYSIN	CC(=CCCC(=CCC1=C2C(=C(C=C1O)O)C(=O)C=C(O2)C3=CC=CC=C3)C)C	0
mbcd0031461	Metrabase	1-[3-(2H-TETRAZOL-5-YL)BENZYL]-1H-BENZIMIDAZOLE	C1=CC=C2C(=C1)N=CN2CC3=CC(=CC=C3)C4=NNN=N4	0			1
mbcd0031474	Metrabase	NAFAMOSTAT	C1=CC(=CC=C1C(=O)OC2=CC3=C(C=C2)C=C(C=C3)C(=N)N)N=C(N)N	0
mbcd0031667	Metrabase	7-HYDROXYCOUMARIN	C1=CC(=CC2=C1C=CC(=O)O2)O	0	0		0
mbcd0031669	Metrabase	RALOXIFENE-6-BETA-GLUCURONIDE	C1CCN(CC1)CCOC2=CC=C(C=C2)C(=O)C3=C(SC4=C3C=CC(=C4)O[C@H]5[C@@H]([C@H]([C@@H]([C@H](O5)C(=O)O)O)O)O)C6=CC=C(C=C6)O	0
CHEMBL103	ChEMBL	PROGESTERONE	CC(=O)C1CCC2C1(CCC3C2CCC4=CC(=O)CCC34C)C		1				1
CHEMBL112570	ChEMBL	CHOLESTEROL	CC(C)CCCC(C)C1CCC2C1(CCC3C2CC=C4C3(CCC(C4)O)C)C		1
CHEMBL1144	ChEMBL	PRAVASTATIN	CCC(C)C(=O)OC1CC(C=C2C1C(C(C=C2)C)CCC(CC(CC(=O)O)O)O)O		1				0
CHEMBL1201288	ChEMBL	DANTROLENE	C1C(=O)NC(=O)N1N=CC2=CC=C(O2)C3=CC=C(C=C3)[N+](=O)[O-]		1
CHEMBL1229211	ChEMBL	DOLUTEGRAVIR	CC1CCOC2N1C(=O)C3=C(C(=O)C(=CN3C2)C(=O)NCC4=C(C=C(C=C4)F)F)O		1
CHEMBL129	ChEMBL	ZIDOVUDINE	CC1=CN(C(=O)NC1=O)C2CC(C(O2)CO)N=[N+]=[N-]		1				0
CHEMBL135	ChEMBL	ESTRADIOL	CC12CCC3C(C1CCC2O)CCC4=C3C=CC(=C4)O		1				1
CHEMBL141	ChEMBL	LAMIVUDINE	C1C(OC(S1)CO)N2C=CC(=NC2=O)N		1
CHEMBL1477	ChEMBL	CERIVASTATIN	CC(C)C1=C(C(=C(C(=N1)C(C)C)COC)C2=CC=C(C=C2)F)C=CC(CC(CC(=O)O)O)O		1
CHEMBL1528022	ChEMBL		C1=CC(=CC2=C1C=CC(=O)O2)OC3C(C(C(C(O3)C(=O)O)O)O)O		0		0
CHEMBL1554	ChEMBL	DACTINOMYCIN	CC1C(C(=O)NC(C(=O)N2CCCC2C(=O)N(CC(=O)N(C(C(=O)O1)C(C)C)C)C)C(C)C)NC(=O)C3=C4C(=C(C=C3)C)OC5=C(C(=O)C(=C(C5=N4)C(=O)NC6C(OC(=O)C(N(C(=O)CN(C(=O)C7CCCN7C(=O)C(NC6=O)C(C)C)C)C)C(C)C)C)N)C		1
CHEMBL1614650	ChEMBL	EXATECAN	CCC1(C2=C(COC1=O)C(=O)N3CC4=C5C(CCC6=C5C(=CC(=C6C)F)N=C4C3=C2)N)O		1
CHEMBL1622	ChEMBL	FOLIC ACID	C1=CC(=CC=C1C(=O)NC(CCC(=O)O)C(=O)O)NCC2=CN=C3C(=N2)C(=O)NC(=N3)N		1
CHEMBL1628111	ChEMBL		CC12CCC3C(C1CCC2O)CCC4=C3C=CC(=C4)OS(=O)(=O)O		1
CHEMBL1641819	ChEMBL		COC1=C(C=C2CN(CCC2=C1)CCC3=CC=C(C=C3)NC(=O)C4=CC=CC5=C4NC6=C(C5=O)C=CC=C6OCCF)OC		1
CHEMBL1641820	ChEMBL		COC1=C(C=C2CN(CCC2=C1)CCC3=CC=C(C=C3)NC(=O)C4=CC(=C(C=C4NC(=O)C5=CC6=CC=CC=C6N=C5)OC)OC)OCCF		1
CHEMBL1644	ChEMBL	CEFADROXIL	CC1=C(N2C(C(C2=O)NC(=O)C(C3=CC=C(C=C3)O)N)SC1)C(=O)O		0		1
CHEMBL1665	ChEMBL	ALBENDAZOLE OXIDE	CCCS(=O)C1=CC2=C(C=C1)N=C(N2)NC(=O)OC		1
CHEMBL1697724	ChEMBL	ESTRADIOL 17B GLUCURONIDE	CC12CCC3C(C1CCC2OC4C(C(C(C(O4)C(=O)O)O)O)O)CCC5=C3C=CC(=C5)O		1		1
CHEMBL176049	ChEMBL	RHODAMINE123	COC(=O)C1=CC=CC=C1C2=C3C=CC(=N)C=C3OC4=C2C=CC(=C4)N		1
CHEMBL1773683	ChEMBL	EZUTROMID	CCS(=O)(=O)C1=CC2=C(C=C1)OC(=N2)C3=CC4=CC=CC=C4C=C3		0
CHEMBL178	ChEMBL	DAUNORUBICIN	CC1C(C(CC(O1)OC2CC(CC3=C2C(=C4C(=C3O)C(=O)C5=C(C4=O)C(=CC=C5)OC)O)(C(=O)C)O)N)O		1
CHEMBL2074599	ChEMBL	E3040 GLUCURONIDE	CC1=C(C2=C(C(=C1OC3C(C(C(C(O3)C(=O)O)O)O)O)C)SC(=N2)NC)CC4=CN=CC=C4		1		1
CHEMBL2074784	ChEMBL		CC1=CC(=O)OC2=C1C=CC(=C2)OS(=O)(=O)O		1
CHEMBL2074805	ChEMBL	E3040 SULFATE	CC1=C(C2=C(C(=C1OS(=O)(=O)O)C)SC(=N2)NC)CC3=CN=CC=C3		1
CHEMBL2074959	ChEMBL		CCCCCCCCCCCCCCCC(=O)OCC(COP(=O)([O-])OCC[N+](C)(C)C)OC(=O)CCCCCNC1=CC=C(C2=NON=C12)[N+](=O)[O-]		1
CHEMBL2074964	ChEMBL		CCC1=C2CN3C(=CC4=C(C3=O)COC(=O)[C@@]4(CC)O)C2=NC5=CC(=C(C=C51)O)F		1
CHEMBL2074965	ChEMBL		CCC1=C2CN3C(=CC4=C(C3=O)COC(=O)[C@@]4(CC)O)C2=NC5=CC(=C(C=C51)OC)F		1
CHEMBL2074966	ChEMBL		CCC1=C2CN3C(=CC4=C(C3=O)COC(=O)C4(CC)O)C2=NC5=C1C=CC(=C5)O		1
CHEMBL2074967	ChEMBL		CCC1=C2CN3C(=CC4=C(C3=O)COC(=O)[C@@]4(CC)O)C2=NC5=C1C=CC(=C5)Br		1
CHEMBL2074968	ChEMBL		CCC1=C2CN3C(=CC4=C(C3=O)COC(=O)[C@@]4(CC)O)C2=NC5=C1C=C(C=C5)Cl		1
CHEMBL2074969	ChEMBL		CN(CC1=CN=C2C(=N1)C(=NC(=N2)N)N)C3=CC=C(C=C3)C(=O)NC(CCC(=O)NC(CCC(=O)NC(CCC(=O)NC(CCC(=O)O)C(=O)O)C(=O)O)C(=O)O)C(=O)O		1
CHEMBL2074970	ChEMBL		CN(CC1=CN=C2C(=N1)C(=NC(=N2)N)N)C3=CC=C(C=C3)C(=O)NC(CCC(=O)NC(CCC(=O)NC(CCC(=O)O)C(=O)O)C(=O)O)C(=O)O		1
CHEMBL2096747	ChEMBL		COC1=C(C(=NC=C1)CS(=O)C2=NC3=C(N2)C=C(C=C3)OC(F)F)OC		1
CHEMBL213947	ChEMBL		C1=CC(=C(C=C1[N+](=O)[O-])[N+](=O)[O-])SCC(C(=O)NCC(=O)O)NC(=O)CCC(C(=O)O)N		1		1
CHEMBL223228	ChEMBL	EFAVIRENZ	C1CC1C#CC2(C3=C(C=CC(=C3)Cl)NC(=O)O2)C(F)(F)F		1
CHEMBL259898	ChEMBL	PRASTERONE SULFURIC ACID	CC12CCC3C(C1CCC2=O)CC=C4C3(CCC(C4)OS(=O)(=O)O)C		1
CHEMBL274070	ChEMBL	9-AMINOCAMPTOTHECIN	CCC1(C2=C(COC1=O)C(=O)N3CC4=CC5=C(C=CC=C5N=C4C3=C2)N)O		1
CHEMBL281768	ChEMBL		CCC1=C2CN3C(=CC4=C(C3=O)COC(=O)C4(CC)O)C2=NC5=C1C=C(C=C5)N		1
CHEMBL284328	ChEMBL	HOMIDIUM BROMIDE	CC[N+]1=C2C=C(C=CC2=C3C=CC(=CC3=C1C4=CC=CC=C4)N)N		1
CHEMBL305666	ChEMBL	LURTOTECAN	CCC1(C2=C(COC1=O)C(=O)N3CC4=C(C5=CC6=C(C=C5N=C4C3=C2)OCCO6)CN7CCN(CC7)C)O		1
CHEMBL3122116	ChEMBL		CC1=NN(C=C1NC2=NC=C(C(=N2)NC)C(F)(F)F)C3CCN(CC3F)C4COC4		1
CHEMBL3122117	ChEMBL		CNC1=NC(=NC=C1C(F)(F)F)NC2=C(N(N=C2)C3CCN(CC3F)C4COC4)Cl		0
CHEMBL34259	ChEMBL	METHOTREXATE	CN(CC1=CN=C2C(=N1)C(=NC(=N2)N)N)C3=CC=C(C=C3)C(=O)NC(CCC(=O)O)C(=O)O		1		1
CHEMBL343002	ChEMBL	HOECHST 33342	CCOC1=CC=C(C=C1)C2=NC3=C(N2)C=C(C=C3)C4=NC5=C(N4)C=C(C=C5)N6CCN(CC6)C		1				1
CHEMBL3526474	ChEMBL		COC1=CC=C(C=C1)N2C3=C(CCN(C3=O)C4=CC=C(C=C4)N5CCCCC5=O)C(=N2)C(=O)N		1
CHEMBL3542370	ChEMBL		C1=CC(=CC=C1C2=CC(=O)C3=C(O2)C=C(C(=C3O)OC4C(C(C(C(O4)C(=O)O)O)O)O)O)O		1		1
CHEMBL3809167	ChEMBL		COC1=C(C=C(C=C1)/C=C/C(=O)C2=CC=C(C=C2)NC3=NC=NC4=CC=CC=C43)OC		0				1
CHEMBL386630	ChEMBL	TESTOSTERONE	CC12CCC3C(C1CCC2O)CCC4=CC(=O)CCC34C		1
CHEMBL4081863	ChEMBL		CC1=C(SC(=N1)C2=CC=CC3=CC=CC=C32)C(=O)N4CCC(CC4)CO		0
CHEMBL410316	ChEMBL	FUMITREMORGIN	CC(=CC1C2=C(CC3N1C(=O)C4CCCN4C3=O)C5=C(N2)C=C(C=C5)OC)C		1				1
CHEMBL4128481	ChEMBL		CC1=CC(=NN1)CC(C)NC2=NC=NC3=C2C=CC(=C3OC)OC		1
CHEMBL4172614	ChEMBL		C1CCN(C1)S(=O)(=O)C2=C3C=CC=NC3=C(C(=C2)F)O		0		0		0
CHEMBL428690	ChEMBL	ALVOCIDIB	CN1CCC(C(C1)O)C2=C(C=C(C3=C2OC(=CC3=O)C4=CC=CC=C4Cl)O)O		1
CHEMBL435191	ChEMBL	EDOTECARIN	C1=CC2=C(C=C1O)NC3=C4C(=C5C(=C23)C(=O)N(C5=O)NC(CO)CO)C6=C(N4C7C(C(C(C(O7)CO)O)O)O)C=C(C=C6)O		1
CHEMBL4463517	ChEMBL		C1CC1NC(=O)C(=O)C(CC2=CC=CC=C2)NC(=O)C3CCC(=O)N3CC4=CC=CC=C4		0
CHEMBL44657	ChEMBL	ETOPOSIDE	CC1OCC2C(O1)C(C(C(O2)OC3C4COC(=O)C4C(C5=CC6=C(C=C35)OCO6)C7=CC(=C(C(=C7)OC)O)OC)O)O		1		1
CHEMBL4574436	ChEMBL		C1CC(CN(CC1O)S(=O)(=O)C2=C(C=CC(=C2)C(=O)NC3=CC(=C(C=C3)F)Cl)F)O		0
CHEMBL4751863	ChEMBL		CC1=CC(=NC(=N1)C2=CC=CC=C2)NC3=CC(=C(C=C3)C#N)C		1			0	1	0
CHEMBL4779773	ChEMBL	TAK-041	CC(C1=CC=C(C=C1)OC(F)(F)F)NC(=O)CN2C(=O)C3=CC=CC=C3N=N2		0
CHEMBL4787000	ChEMBL		CC1=CC(=NC(=N1)C2=CC=CC=C2)NC3=CC4=NC=CN=C4C=C3		1				1
CHEMBL481	ChEMBL	IRINOTECAN	CCC1=C2CN3C(=CC4=C(C3=O)COC(=O)C4(CC)O)C2=NC5=C1C=C(C=C5)OC(=O)N6CCC(CC6)N7CCCCC7		1
CHEMBL4877206	ChEMBL		COC(=O)C1=CC=CC(=C1)COC2=C(OC3=CC=CC=C3C2=O)C4=CC=C(C=C4)OCCCCC5=CN(N=N5)CC6=CC=CC=C6		0			1	1
CHEMBL487805	ChEMBL	SCUTELLARIN	C1=CC(=CC=C1C2=CC(=O)C3=C(C(=C(C=C3O2)OC4C(C(C(C(O4)C(=O)O)O)O)O)O)O)O		1		1
CHEMBL493586	ChEMBL		C1=CC2=C(C=C1O)OC(=O)C=C2CO[C@H]3[C@@H]([C@H]([C@@H]([C@H](O3)C(=O)O)O)O)O		1				0		0
CHEMBL494753	ChEMBL	ESTRONE SULFURIC ACID	CC12CCC3C(C1CCC2=O)CCC4=C3C=CC(=C4)OS(=O)(=O)O		1
CHEMBL53463	ChEMBL	DOXORUBICIN	CC1C(C(CC(O1)OC2CC(CC3=C2C(=C4C(=C3O)C(=O)C5=C(C4=O)C(=CC=C5)OC)O)(C(=O)CO)O)N)O		1
CHEMBL57	ChEMBL	NEVIRAPINE	CC1=C2C(=NC=C1)N(C3=C(C=CC=N3)C(=O)N2)C4CC4		1				1
CHEMBL571877	ChEMBL		COC1=CC(=C(C(=C1)OC)C(=O)C=CC2=CC(=C(C(=C2)OC)OC)OC)O		1
CHEMBL689	ChEMBL	MANNITOL	C(C(C(C(C(CO)O)O)O)O)O		1
CHEMBL83	ChEMBL	TAMOXIFEN	CCC(=C(C1=CC=CC=C1)C2=CC=C(C=C2)OCCN(C)C)C3=CC=CC=C3		1
CHEMBL837	ChEMBL	7-ETHYL-10-HYDROXYCAMPTOTHECIN	CCC1=C2CN3C(=CC4=C(C3=O)COC(=O)C4(CC)O)C2=NC5=C1C=C(C=C5)O		1
CHEMBL84	ChEMBL	TOPOTECAN	CCC1(C2=C(COC1=O)C(=O)N3CC4=CC5=C(C=CC(=C5CN(C)C)O)N=C4C3=C2)O		1
mbcd0000043	Metrabase	2-AMINO-1-METHYL-6-PHENYLIMIDAZO[4,5-B]PYRIDINE	CN1C2=C(N=CC(=C2)C3=CC=CC=C3)N=C1N		1
mbcd0000070	Metrabase	4-METHYLUMBELLIFERONE GLUCURONIDE	CC1=CC(=O)OC2=C1C=CC(=C2)OC3C(C(C(C(O3)C(=O)O)O)O)O		1
mbcd0000154	Metrabase	ATORVASTATIN LACTONE	CC(C)C1=C(C(=C(N1CCC2CC(CC(=O)O2)O)C3=CC=C(C=C3)F)C4=CC=CC=C4)C(=O)NC5=CC=CC=C5		1
mbcd0000159	Metrabase	AZIDOPINE	CCOC(=O)C1=C(NC(=C(C1C2=CC=CC=C2C(F)(F)F)C(=O)OCCNC(=O)C3=CC=C(C=C3)N=[N+]=[N-])C)C		1
mbcd0000169	Metrabase	BENZO(A)PYRENE	C1=CC=C2C3=C4C(=CC2=C1)C=CC5=C4C(=CC=C5)C=C3		1
mbcd0000182	Metrabase	BETA-SITOSTEROL	CCC(CCC(C)C1CCC2C1(CCC3C2CC=C4C3(CCC(C4)O)C)C)C(C)C		0
mbcd0000191	Metrabase	BISANTRENE	C1CN=C(N1)NN=CC2=C3C=CC=CC3=C(C4=CC=CC=C42)C=NNC5=NCCN5		1
mbcd0000212	Metrabase	CALCEIN-AM	CC(=O)OCOC(=O)CN(CC1=CC2=C(C=C1OC(=O)C)OC3=C(C24C5=CC=CC=C5C(=O)O4)C=C(C(=C3)OC(=O)C)CN(CC(=O)OCOC(=O)C)CC(=O)OCOC(=O)C)CC(=O)OCOC(=O)C		1	1	1
mbcd0000455	Metrabase	GLYCOCHOLATE	CC(CCC(=O)NCC(=O)O)C1CCC2C1(C(CC3C2C(CC4C3(CCC(C4)O)C)O)O)C		1		1
mbcd0000640	Metrabase	OCHRATOXIN A	CC1CC2=C(C=C(C(=C2C(=O)O1)O)C(=O)NC(CC3=CC=CC=C3)C(=O)O)Cl		1
mbcd0000648	Metrabase	ORTATAXEL	CC1=C2C(C(=O)C3(C(CC4C(C3C(C5(C2(C)C)C(C1OC(=O)C(C(CC(C)C)NC(=O)OC(C)(C)C)O)OC(=O)O5)OC(=O)C6=CC=CC=C6)(CO4)OC(=O)C)O)C)OC(=O)C		0
mbcd0000693	Metrabase	PITAVASTATIN	C1CC1C2=NC3=CC=CC=C3C(=C2C=CC(CC(CC(=O)O)O)O)C4=CC=C(C=C4)F		1		1
mbcd0000723	Metrabase	PUROMYCIN	CN(C)C1=NC=NC2=C1N=CN2C3C(C(C(O3)CO)NC(=O)C(CC4=CC=C(C=C4)OC)N)O		1
mbcd0000780	Metrabase	SN-38 GLUCURONIDE	CCC1=C2CN3C(=CC4=C(C3=O)COC(=O)C4(CC)O)C2=NC5=C1C=C(C=C5)OC6C(C(C(C(O6)C(=O)O)O)O)O		1		1
mbcd0000817	Metrabase	TAURODEOXYCHOLATE	CC(CCC(=O)NCCS(=O)(=O)O)C1CCC2C1(C(CC3C2CCC4C3(CCC(C4)O)C)O)C		1
mbcd0000843	Metrabase	TETRANDRINE	CN1CCC2=CC(=C3C=C2C1CC4=CC=C(C=C4)OC5=C(C=CC(=C5)CC6C7=C(O3)C(=C(C=C7CCN6C)OC)OC)OC)OC		0
mbcd0000875	Metrabase	TROGLITAZONE SULFATE	CC1=C(C(=C(C2=C1OC(CC2)(C)COC3=CC=C(C=C3)CC4=C(NC(=O)S4)O)C)OS(=O)(=O)O)C		1
mbcd0000919	Metrabase	VITAMIN A	CC1=C(C(CCC1)(C)C)C=CC(=CC=CC(=CCO)C)C		0
mbcd0000937	Metrabase	ERYTHROMYCIN	CCC1C(C(C(C(=O)C(CC(C(C(C(C(C(=O)O1)C)OC2CC(C(C(O2)C)O)(C)OC)C)OC3C(C(CC(O3)C)N(C)C)O)(C)O)C)C)O)(C)O		1		1
mbcd0000960	Metrabase	CLADRIBINE	C1C(C(OC1N2C=NC3=C(N=C(N=C32)Cl)N)CO)O		1
mbcd0000998	Metrabase	MITOMYCIN	CC1=C(C(=O)C2=C(C1=O)N3CC4C(C3(C2COC(=O)N)OC)N4)N		0
mbcd0001038	Metrabase	GREPAFLOXACIN	CC1CN(CCN1)C2=C(C(=C3C(=C2)N(C=C(C3=O)C(=O)O)C4CC4)C)F		1		1
mbcd0001050	Metrabase	DIGOXIN	CC1C(C(CC(O1)OC2C(OC(CC2O)OC3C(OC(CC3O)OC4CCC5(C(C4)CCC6C5CC(C7(C6(CCC7C8=CC(=O)OC8)O)C)O)C)C)C)O)O		0		0
mbcd0001056	Metrabase	SORAFENIB	CNC(=O)C1=NC=CC(=C1)OC2=CC=C(C=C2)NC(=O)NC3=CC(=C(C=C3)Cl)C(F)(F)F		1
mbcd0001080	Metrabase	TENIPOSIDE	COC1=CC(=CC(=C1O)OC)C2C3C(COC3=O)C(C4=CC5=C(C=C24)OCO5)OC6C(C(C7C(O6)COC(O7)C8=CC=CS8)O)O		1
mbcd0001111	Metrabase	CIMETIDINE	CC1=C(N=CN1)CSCCNC(=NC)NC#N		1
mbcd0001164	Metrabase	FLUTICASONE PROPIONATE	CCC(=O)OC1(C(CC2C1(CC(C3(C2CC(C4=CC(=O)C=CC43C)F)F)O)C)C)C(=O)SCF		0
mbcd0001178	Metrabase	BISOPROLOL	CC(C)NCC(COC1=CC=C(C=C1)COCCOC(C)C)O		0
mbcd0001190	Metrabase	CLOFARABINE	C1=NC2=C(N=C(N=C2N1C3C(C(C(O3)CO)O)F)Cl)N		1
mbcd0001194	Metrabase	SIMVASTATIN	CCC(C)(C)C(=O)OC1CC(C=C2C1C(C(C=C2)C)CCC3CC(CC(=O)O3)O)C		1
mbcd0001221	Metrabase	NITROFURANTOIN	C1C(=O)NC(=O)N1N=CC2=CC=C(O2)[N+](=O)[O-]		1		0
mbcd0001309	Metrabase	TEMOZOLOMIDE	CN1C(=O)N2C=NC(=C2N=N1)C(=O)N		0
mbcd0001345	Metrabase	BUPRENORPHINE	CC(C)(C)C(C)(C1CC23CCC1(C4C25CCN(C3CC6=C5C(=C(C=C6)O)O4)CC7CC7)OC)O		0
mbcd0001355	Metrabase	ZALCITABINE	C1CC(OC1CO)N2C=CC(=NC2=O)N		0
mbcd0001381	Metrabase	CYTARABINE	C1=CN(C(=O)N=C1N)C2C(C(C(O2)CO)O)O		0
mbcd0001416	Metrabase	RIFAMPIN	CC1C=CC=C(C(=O)NC2=C(C(=C3C(=C2O)C(=C(C4=C3C(=O)C(O4)(OC=CC(C(C(C(C(C(C1O)C)O)C)OC(=O)C)C)OC)C)C)O)O)C=NN5CCN(CC5)C)C		1		1
mbcd0001430	Metrabase	CLONAZEPAM	C1C(=O)NC2=C(C=C(C=C2)[N+](=O)[O-])C(=N1)C3=CC=CC=C3Cl		0
mbcd0001445	Metrabase	FLUVASTATIN	CC(C)N1C2=CC=CC=C2C(=C1C=CC(CC(CC(=O)O)O)O)C3=CC=C(C=C3)F		1		0
mbcd0001448	Metrabase	ROSUVASTATIN	CC(C)C1=NC(=NC(=C1C=CC(CC(CC(=O)O)O)O)C2=CC=C(C=C2)F)N(C)S(=O)(=O)C		1		1
mbcd0001465	Metrabase	BICALUTAMIDE	CC(CS(=O)(=O)C1=CC=C(C=C1)F)(C(=O)NC2=CC(=C(C=C2)C#N)C(F)(F)F)O		1
mbcd0001533	Metrabase	SAQUINAVIR	CC(C)(C)NC(=O)C1CC2CCCCC2CN1CC(C(CC3=CC=CC=C3)NC(=O)C(CC(=O)N)NC(=O)C4=NC5=CC=CC=C5C=C4)O		0
mbcd0001547	Metrabase	DASATINIB	CC1=C(C(=CC=C1)Cl)NC(=O)C2=CN=C(S2)NC3=CC(=NC(=N3)C)N4CCN(CC4)CCO		1
mbcd0001550	Metrabase	LAPATINIB	CS(=O)(=O)CCNCC1=CC=C(O1)C2=CC3=C(C=C2)N=CN=C3NC4=CC(=C(C=C4)OCC5=CC(=CC=C5)F)Cl		1
mbcd0001640	Metrabase	CHOLIC ACID	CC(CCC(=O)O)C1CCC2C1(C(CC3C2C(CC4C3(CCC(C4)O)C)O)O)C		1		1
mbcd0001655	Metrabase	DEOXYCHOLIC ACID	CC(CCC(=O)O)C1CCC2C1(C(CC3C2CCC4C3(CCC(C4)O)C)O)C		1
mbcd0001675	Metrabase	ALDOSTERONE	CC12CCC(=O)C=C1CCC3C2C(CC4(C3CCC4C(=O)CO)C=O)O		0
mbcd0001688	Metrabase	IXABEPILONE	CC1CCCC2(C(O2)CC(NC(=O)CC(C(C(=O)C(C1O)C)(C)C)O)C(=CC3=CSC(=N3)C)C)C		0
mbcd0001797	Metrabase	FEXOFENADINE	CC(C)(C1=CC=C(C=C1)C(CCCN2CCC(CC2)C(C3=CC=CC=C3)(C4=CC=CC=C4)O)O)C(=O)O		0		0
mbcd0002634	Metrabase	DARUNAVIR	CC(C)CN(CC(C(CC1=CC=CC=C1)NC(=O)OC2COC3C2CCO3)O)S(=O)(=O)C4=CC=C(C=C4)N		0		0
mbcd0002831	Metrabase	RESVERATROL	C1=CC(=CC=C1C=CC2=CC(=CC(=C2)O)O)O		1	1
mbcd0002985	Metrabase	CARBAMAZEPINE	C1=CC=C2C(=C1)C=CC3=CC=CC=C3N2C(=O)N		0		0
mbcd0002996	Metrabase	PHENYTOIN	C1=CC=C(C=C1)C2(C(=O)NC(=O)N2)C3=CC=CC=C3		0
mbcd0002999	Metrabase	TIMOLOL	CC(C)(C)NCC(COC1=NSN=C1N2CCOCC2)O		0
mbcd0003003	Metrabase	BUPROPION	CC(C(=O)C1=CC(=CC=C1)Cl)NC(C)(C)C		1		0
mbcd0003007	Metrabase	PHENOBARBITAL	CCC1(C(=O)NC(=O)NC1=O)C2=CC=CC=C2		0		0
mbcd0003008	Metrabase	VALPROIC ACID	CCCC(CCC)C(=O)O		0
mbcd0003016	Metrabase	TETRACYCLINE	C[C@@]1([C@H]2C[C@H]3[C@@H](C(=O)C(=C([C@]3(C(=O)C2=C(C4=C1C=CC=C4O)O)O)O)C(=O)N)N(C)C)O		1		0
mbcd0003017	Metrabase	SALOZINAL	C1=CC(=C(C=C1N)C(=O)O)O		0		0
mbcd0003019	Metrabase	CEFAMANDOLE	CN1C(=NN=N1)SCC2=C(N3C(C(C3=O)NC(=O)C(C4=CC=CC=C4)O)SC2)C(=O)O		0
mbcd0003028	Metrabase	TENOFOVIR	CC(CN1C=NC2=C(N=CN=C21)N)OCP(=O)(O)O		0		0
mbcd0003029	Metrabase	EMTRICITABINE	C1C(OC(S1)CO)N2C=C(C(=NC2=O)N)F		0
mbcd0003036	Metrabase	FLUCLOXACILLIN	CC1=C(C(=NO1)C2=C(C=CC=C2Cl)F)C(=O)NC3C4N(C3=O)C(C(S4)(C)C)C(=O)O		0
mbcd0003068	Metrabase	OFLOXACIN	CC1COC2=C3N1C=C(C(=O)C3=CC(=C2N4CCN(CC4)C)F)C(=O)O		1
mbcd0003078	Metrabase	GLUTATHIONE	C(CC(=O)NC(CS)C(=O)NCC(=O)O)C(C(=O)O)N		1
mbcd0003086	Metrabase	VALSARTAN	CCCCC(=O)N(CC1=CC=C(C=C1)C2=CC=CC=C2C3=NNN=N3)C(C(C)C)C(=O)O		0
mbcd0003100	Metrabase	DIPYRIDAMOLE	C1CCN(CC1)C2=NC(=NC3=C2N=C(N=C3N4CCCCC4)N(CCO)CCO)N(CCO)CCO		1
mbcd0003113	Metrabase	DICLOFENAC	C1=CC=C(C(=C1)CC(=O)O)NC2=C(C=CC=C2Cl)Cl		1		0
mbcd0003124	Metrabase	ABACAVIR	C1CC1NC2=C3C(=NC(=N2)N)N(C=N3)C4CC(C=C4)CO		1		0
mbcd0003128	Metrabase	SOTALOL	CC(C)NCC(C1=CC=C(C=C1)NS(=O)(=O)C)O		0		0
mbcd0003129	Metrabase	PHENETHYL ISOTHIOCYANATE	C1=CC=C(C=C1)CCN=C=S		1	1
mbcd0003135	Metrabase	NITRENDIPINE	CCOC(=O)C1=C(NC(=C(C1C2=CC(=CC=C2)[N+](=O)[O-])C(=O)OC)C)C		0
mbcd0003138	Metrabase	NIZATIDINE	CNC(=C[N+](=O)[O-])NCCSCC1=CSC(=N1)CN(C)C		0		0
mbcd0003260	Metrabase	(2Z)-3-(4-HYDROXYPHENYL)-2-METHOXY-2-PROPENOIC ACID	COC(=CC1=CC=C(C=C1)O)C(=O)O		0
mbcd0003681	Metrabase	CEPHALOTHIN	CC(=O)OCC1=C(N2C(C(C2=O)NC(=O)CC3=CC=CS3)SC1)C(=O)O		1
mbcd0003882	Metrabase	O-AMSACRINE	COC1=C(C=CC(=C1)NC2=C3C=CC=CC3=NC4=CC=CC=C42)NS(=O)(=O)C		0
mbcd0003890	Metrabase	GANCICLOVIR	C1=NC2=C(N1COC(CO)CO)N=C(NC2=O)N		1
mbcd0003904	Metrabase	L-DOPA	C1=CC(=C(C=C1CC(C(=O)O)N)O)O		0
mbcd0003905	Metrabase	CORTICOSTERONE	CC12CCC(=O)C=C1CCC3C2C(CC4(C3CCC4C(=O)CO)C)O		0
mbcd0003963	Metrabase	FLUOROURACIL	C1=C(C(=O)NC(=O)N1)F		1
mbcd0005225	Metrabase	PENTOXIFYLLINE	CC(=O)CCCCN1C(=O)C2=C(N=CN2C)N(C1=O)C		0
mbcd0005274	Metrabase	NSC 11668	CN1C2=NC(=NC(=C2C=N1)NC3=CC(=CC=C3)Cl)NC4=CC(=CC=C4)Cl		1
mbcd0007267	Metrabase	BMS 536924	CC1=CC(=CC2=C1N=C(N2)C3=C(C=CNC3=O)NCC(C4=CC(=CC=C4)Cl)O)N5CCOCC5		1
mbcd0007286	Metrabase	CHLOROTHIAZIDE	C1=C2C(=CC(=C1Cl)S(=O)(=O)N)S(=O)(=O)N=CN2		1
mbcd0007646	Metrabase	NSC 19139	CN1C2=NC(=NC(=C2C=N1)NCCC3=CC=CC=C3)Cl		1
mbcd0007655	Metrabase	LEFLUNOMIDE	CC1=C(C=NO1)C(=O)NC2=CC=C(C=C2)C(F)(F)F		1
mbcd0010622	Metrabase	BEZATIN	CC1=NC=C(C(=C1O)CO)CO		0
mbcd0011365	Metrabase	NORFLOXACIN	CCN1C=C(C(=O)C2=CC(=C(C=C21)N3CCNCC3)F)C(=O)O		1
mbcd0011439	Metrabase	RILUZOLE	C1=CC2=C(C=C1OC(F)(F)F)SC(=N2)N		1
mbcd0011455	Metrabase	PRIMIDONE	CCC1(C(=O)NCNC1=O)C2=CC=CC=C2		0
mbcd0011472	Metrabase	AG1478	COC1=C(C=C2C(=C1)C(=NC=N2)NC3=CC(=CC=C3)Cl)OC		1
mbcd0012405	Metrabase	RALOXIFENE	C1CCN(CC1)CCOC2=CC=C(C=C2)C(=O)C3=C(SC4=C3C=CC(=C4)O)C5=CC=C(C=C5)O		0	0	0
mbcd0013986	Metrabase	LAMOTRIGINE	C1=CC(=C(C(=C1)Cl)Cl)C2=C(N=C(N=N2)N)N		0		0
mbcd0014953	Metrabase	ALBENDAZOLE	CCCSC1=CC2=C(C=C1)N=C(N2)NC(=O)OC		0
mbcd0015116	Metrabase	NIFURTIMOX	CC1CS(=O)(=O)CCN1N=CC2=CC=C(O2)[N+](=O)[O-]		1
mbcd0015671	Metrabase	PROTOPORPHYRIN	CC1=C(C2=CC3=NC(=CC4=C(C(=C(N4)C=C5C(=C(C(=N5)C=C1N2)C=C)C)C=C)C)C(=C3CCC(=O)O)C)CCC(=O)O		1
mbcd0016031	Metrabase	VITAMIN K3	CC1=CC(=O)C2=CC=CC=C2C1=O		1
mbcd0016826	Metrabase	PYRIMETHAMINE	CCC1=C(C(=NC(=N1)N)N)C2=CC=C(C=C2)Cl		1
mbcd0017980	Metrabase	CIPROFLOXACIN	C1CC1N2C=C(C(=O)C3=CC(=C(C=C32)N4CCNCC4)F)C(=O)O		1	0	0
mbcd0021308	Metrabase	BISINDOLYLMALEIMIDE I	CN(C)CCCN1C=C(C2=CC=CC=C21)C3=C(C(=O)NC3=O)C4=CNC5=CC=CC=C54		0
mbcd0021406	Metrabase	NSC 375985	CC1=CC(=O)NC2=CC3=C(C=C12)C4=CC=CC=C4O3		1
mbcd0022552	Metrabase	TECTOCHRYSIN	COC1=CC(=C2C(=C1)OC(=CC2=O)C3=CC=CC=C3)O		0	0
mbcd0023111	Metrabase	ROSIGLITAZONE	CN(CCOC1=CC=C(C=C1)CC2C(=O)NC(=O)S2)C3=CC=CC=N3		1
mbcd0025430	Metrabase	AMONAFIDE	CN(C)CCN1C(=O)C2=CC=CC3=CC(=CC(=C32)C1=O)N		0
mbcd0025627	Metrabase	RIBOFLAVIN	CC1=CC2=C(C=C1C)N(C3=NC(=O)NC(=O)C3=N2)CC(C(C(CO)O)O)O		1
mbcd0025729	Metrabase	PANCRATISTATIN	C1OC2=C(O1)C(=C3C(=C2)C4C(C(C(C(C4O)O)O)O)NC3=O)O		1
mbcd0026020	Metrabase	ACETOCHLOR	CCC1=CC=CC(=C1N(COCC)C(=O)CCl)C		0		0
mbcd0026055	Metrabase	DEHYDROEPIANDROSTERONE	CC12CCC3C(C1CCC2=O)CC=C4C3(CCC(C4)O)C		1
mbcd0026147	Metrabase	PARABIS	CC(C)(C1=CC=C(C=C1)O)C2=CC=C(C=C2)O		1
mbcd0026257	Metrabase	QUINACRINE	CCN(CC)CCCC(C)NC1=C2C=C(C=CC2=NC3=C1C=CC(=C3)Cl)OC		1
mbcd0026369	Metrabase	BISINDOLYLMALEIMIDE IX	CN1C=C(C2=CC=CC=C21)C3=C(C(=O)NC3=O)C4=CN(C5=CC=CC=C54)CCCSC(=N)N		0
mbcd0026632	Metrabase	NELFINAVIR	CC1=C(C=CC=C1O)C(=O)NC(CSC2=CC=CC=C2)C(CN3CC4CCCCC4CC3C(=O)NC(C)(C)C)O		1		1
mbcd0026833	Metrabase	ALFUZOSIN	CN(CCCNC(=O)C1CCCO1)C2=NC3=CC(=C(C=C3C(=N2)N)OC)OC		1
mbcd0026911	Metrabase	HYPERICIN	CC1=CC(=O)C2=C(C3=C(C=C(C4=C3C5=C2C1=C6C(=CC(=O)C7=C(C8=C(C=C(C4=C8C5=C67)O)O)O)C)O)O)O		1
mbcd0027229	Metrabase	SILYMARIN	COC1=C(C=CC(=C1)C2C(OC3=C(O2)C=C(C=C3)C4C(C(=O)C5=C(C=C(C=C5O4)O)O)O)CO)O		1	0
mbcd0027486	Metrabase	OLMESARTAN MEDOXOMIL	CCCC1=NC(=C(N1CC2=CC=C(C=C2)C3=CC=CC=C3C4=NNN=N4)C(=O)OCC5=C(OC(=O)O5)C)C(C)(C)O		1		1
mbcd0027668	Metrabase	ALPHA-VITAMIN E	CC1=C(C2=C(CCC(O2)(C)CCCC(C)CCCC(C)CCCC(C)C)C(=C1O)C)C		0
mbcd0027726	Metrabase	DOCETAXEL	CC1=C2C(C(=O)C3(C(CC4C(C3C(C(C2(C)C)(CC1OC(=O)C(C(C5=CC=CC=C5)NC(=O)OC(C)(C)C)O)O)OC(=O)C6=CC=CC=C6)(CO4)OC(=O)C)O)C)O		1		1
mbcd0028108	Metrabase	VINDESINE	CCC1(CC2CC(C3=C(CCN(C2)C1)C4=CC=CC=C4N3)(C5=C(C=C6C(=C5)C78CCN9C7C(C=CC9)(C(C(C8N6C)(C(=O)N)O)O)CC)OC)C(=O)OC)O		0
mbcd0028309	Metrabase	RESERPINE (NO STEREO)	COC1C(CC2CN3CCC4=C(C3CC2C1C(=O)OC)NC5=C4C=CC(=C5)OC)OC(=O)C6=CC(=C(C(=C6)OC)OC)OC		1
mbcd0028598	Metrabase	PLUMBAGINE	CC1=CC(=O)C2=C(C1=O)C=CC=C2O		1
mbcd0028840	Metrabase	OCTYL PHTHALATE	CCCCC(CC)COC(=O)C1=CC=CC=C1C(=O)OCC(CC)CCCC		0
mbcd0029116	Metrabase	CLADRIBINE MONOPHOSPHATE	C1[C@@H]([C@H](O[C@H]1N2C=NC3=C(N=C(N=C32)Cl)N)COP(=O)(O)O)O		1
mbcd0029125	Metrabase	PEMETREXED	C1=CC(=CC=C1CCC2=CNC3=C2C(=O)NC(=N3)N)C(=O)NC(CCC(=O)O)C(=O)O		1		1
mbcd0029161	Metrabase	L-ASCORBIC ACID	C(C(C1C(=C(C(=O)O1)O)O)O)O		0
mbcd0029182	Metrabase	COUMESTROL	C1=CC2=C(C=C1O)OC3=C2C(=O)OC4=C3C=CC(=C4)O		1
mbcd0029309	Metrabase	TRYPTOPHAN P 1	CC1=C2C(=C(N=C1N)C)C3=CC=CC=C3N2		1
mbcd0029329	Metrabase	TRIAMCINOLONE ACETONIDE	CC1(OC2CC3C4CCC5=CC(=O)C=CC5(C4(C(CC3(C2(O1)C(=O)CO)C)O)F)C)C		0
mbcd0029339	Metrabase	ETHINYLESTRADIOL-3-O-SULFATE	CC12CCC3C(C1CCC2(C#C)O)CCC4=C3C=CC(=C4)OS(=O)(=O)O		1		0
mbcd0029345	Metrabase	URIC ACID	C12=C(NC(=O)N1)NC(=O)NC2=O		1		0
mbcd0029349	Metrabase	CHENODEOXYCHOLYLGLYCINE	CC(CCC(=O)NCC(=O)O)C1CCC2C1(CCC3C2C(CC4C3(CCC(C4)O)C)O)C		1
mbcd0029351	Metrabase	CALCEIN	C1=CC=C2C(=C1)C(=O)OC23C4=C(C=C(C(=C4)CN(CC(=O)O)CC(=O)O)O)OC5=C3C=C(C(=C5)O)CN(CC(=O)O)CC(=O)O		0	1	1
mbcd0029386	Metrabase	DEMETHOXYCURCUMIN	COC1=C(C=CC(=C1)C=CC(=O)CC(=O)C=CC2=CC=C(C=C2)O)O		0
mbcd0029387	Metrabase	BISDEMETHOXYCURCUMIN	C1=CC(=CC=C1C=CC(=O)CC(=O)C=CC2=CC=C(C=C2)O)O		0
mbcd0029394	Metrabase	BENZO[A]PYRENE-3-SULFATE	C1=CC=C2C3=C4C(=CC2=C1)C=CC5=C(C=CC(=C54)C=C3)OS(=O)(=O)O		1		0
mbcd0029406	Metrabase	CIDOFOVIR	C1=CN(C(=O)N=C1N)CC(CO)OCP(=O)(O)O		0
mbcd0029408	Metrabase	ALACHLOR	CCC1=C(C(=CC=C1)CC)N(COC)C(=O)CCl		0		0
mbcd0029409	Metrabase	DIMETHACHLOR	CC1=C(C(=CC=C1)C)N(CCOC)C(=O)CCl		0		0
mbcd0029410	Metrabase	METAZACHLOR	CC1=C(C(=CC=C1)C)N(CN2C=CC=N2)C(=O)CCl		0		0
mbcd0029411	Metrabase	METOLACHLOR	CCC1=CC=CC(=C1N(C(C)COC)C(=O)CCl)C		0		0
mbcd0029412	Metrabase	PROPACHLOR	CC(C)N(C1=CC=CC=C1)C(=O)CCl		0		0
mbcd0029413	Metrabase	PRYNACHLOR	CC(C#C)N(C1=CC=CC=C1)C(=O)CCl		0		0
mbcd0029420	Metrabase	(S)-GW1843	CC1=NC2=C(C3=C(C=CC(=C3)CNC4=CC5=C(C=C4)C(=O)N(C5)C(CCC(=O)O)C(=O)O)C=C2)C(=O)N1		1		1
mbcd0029455	Metrabase	9-NITROCAMPTOTHECIN	CCC1(C2=C(COC1=O)C(=O)N3CC4=CC5=C(C=CC=C5[N+](=O)[O-])N=C4C3=C2)O		0		0
mbcd0029456	Metrabase	HESPERETIN 7-O-GLUCURONIDE	COC1=C(C=C(C=C1)C2CC(=O)C3=C(C=C(C=C3O2)OC4C(C(C(C(O4)C(=O)O)O)O)O)O)O		1		1
mbcd0029764	Metrabase	C-1305	CN(C)CCCNC1=C2C3=C(C=C1)N=NN3C4=C(C2=O)C=C(C=C4)O		1
mbcd0029766	Metrabase	RALTITREXED	CC1=NC2=C(C=C(C=C2)CN(C)C3=CC=C(S3)C(=O)N[C@@H](CCC(=O)O)C(=O)O)C(=O)N1		1		1
mbcd0029769	Metrabase	CHOLYL LYSYL FLUORESCEIN	CC(CCC(=O)NC(CCCCNC(=S)NC1=CC2=C(C=C1)C3(C4=C(C=C(C=C4)O)OC5=C3C=CC(=C5)O)OC2=O)C(=O)O)C6CCC7C6(C(CC8C7C(CC9C8(CCC(C9)O)C)O)O)C		0		1
mbcd0029825	Metrabase	6-MERCAPTOPURINE	C1=NC2=C(N1)C(=S)N=CN2		1
mbcd0029844	Metrabase	GIMATECAN	CCC1(C2=C(COC1=O)C(=O)N3CC4=C(C5=CC=CC=C5N=C4C3=C2)C=NOC(C)(C)C)O		1
mbcd0029876	Metrabase	HOMOCAMPTOTHECIN	CCC1(C2=C(COC1=O)C(=O)N3CC4=CC5=CC=CC=C5N=C4C3=C2)CO		1
mbcd0029877	Metrabase	BN-80915	CCC1(CC(=O)OCC2=C1C=C3C4=C(CN3C2=O)C=C5C=C(C(=CC5=N4)F)F)O		1
mbcd0029879	Metrabase	DIRITHROMYCIN	CCC1C(C2C(C(C(CC(C(C(C(C(C(=O)O1)C)OC3CC(C(C(O3)C)O)(C)OC)C)OC4C(C(CC(O4)C)N(C)C)O)(C)O)C)NC(O2)COCCOC)C)(C)O		1
mbcd0029881	Metrabase	VX710	COC1=C(C=CC(=C1)NC(=O)NC2=CC=CC(=C2)CNC(=O)OC3CCOC3)C4=CN=CO4		0
mbcd0029884	Metrabase	PYROPHEOPHORBIDE A METHYL ESTER	CCC1=C(C2=NC1=CC3=C(C4=C(CC(=C5[C@H]([C@@H](C(=CC6=NC(=C2)C(=C6C)C=C)N5)C)CCC(=O)OC)C4=N3)O)C)C		1
mbcd0029885	Metrabase	CHLORIN E6	CCC1=C(C2=NC1=CC3=C(C(=C(N3)C(=C4C(C(C(=N4)C=C5C(=C(C(=C2)N5)C=C)C)C)CCC(=O)O)CC(=O)O)C(=O)O)C)C		1
mbcd0029886	Metrabase	MESO-TETRA(3-HYDROXYPHENYL)CHLORIN	C1=CC(=CC(=C1)O)C2=C3C=CC(=C(C4=NC(=C(C5=CC=C(N5)C(=C6C=CC2=N6)C7=CC(=CC=C7)O)C8=CC(=CC=C8)O)C=C4)C9=CC(=CC=C9)O)N3		0
mbcd0029890	Metrabase	ME3277	C1CNCC2=C1SC(=C2)C(=O)NCC(=O)C3=CC(=C(C=C3)OCC(=O)O)OCC(=O)O		1
mbcd0029916	Metrabase	BP-3-GLUCURONIDE	C1=CC=C2C3=C4C(=CC2=C1)C=CC5=C(C=CC(=C54)C=C3)OC6C(C(C(C(O6)C(=O)O)O)O)O		1
mbcd0029932	Metrabase	AFLATOXIN B1	COC1=C2C3=C(C(=O)CC3)C(=O)OC2=C4C5C=COC5OC4=C1		1
mbcd0029933	Metrabase	2-AMINO-3-METHYLIMIDAZP[4,5-F]QUINOLINE	CN1C2=C(C3=C(C=C2)N=CC=C3)N=C1N		1
mbcd0029937	Metrabase	PITAVASTATIN LACTONE	C1CC1C2=NC3=CC=CC=C3C(=C2C=CC4CC(CC(=O)O4)O)C5=CC=C(C=C5)F		0
mbcd0029951	Metrabase	SN 444	CCC1=C2CN3C(=CC4=C(C3=O)COC(=O)C4(CC)O)C2=NC5=CC(=C(C=C51)F)F		1
mbcd0029952	Metrabase	NB-506	C1=CC2=C(C(=C1)O)NC3=C4C(=C5C(=C23)C(=O)N(C5=O)NC=O)C6=C(N4C7C(C(C(C(O7)CO)O)O)O)C(=CC=C6)O		1
mbcd0029953	Metrabase	CL-1033	C=CC(=O)NC1=C(C=C2C(=C1)C(=NC=N2)NC3=CC(=C(C=C3)F)Cl)OCCCN4CCOCC4		1
mbcd0029956	Metrabase	IDARUBICINOL	CC1C(C(CC(O1)OC2CC(CC3=C2C(=C4C(=C3O)C(=O)C5=CC=CC=C5C4=O)O)(C(C)O)O)N)O		1
mbcd0029957	Metrabase	INDOLOCARBAZOLE	C1=CC=C2C(=C1)C3=C(N2)C4=C(C=C3)NC5=CC=CC=C54		1
mbcd0029963	Metrabase	AG 331	CN(CC1=CC=C(C=C1)S(=O)(=O)N2CCOCC2)C3=C4C=CC=C5C4=C(C=C3)N=C5N		1
mbcd0029965	Metrabase	PIRITREXIM	CC1=C2C(=NC(=NC2=NC=C1CC3=C(C=CC(=C3)OC)OC)N)N		1
mbcd0029966	Metrabase	METOPRINE	CC1=C(C(=NC(=N1)N)N)C2=CC(=C(C=C2)Cl)Cl		0
mbcd0029975	Metrabase	PHYTOPORPHYRIN	CCC1=C(C2=CC3=NC(=C4CC(=C5C4=NC(=C5C)C=C6C(=C(C(=N6)C=C1N2)C)CC)O)C(=C3C)CCC(=O)O)C		1
mbcd0029976	Metrabase	IODOARYLAZIDOPRAZOSIN	COC1=C(C=C2C(=C1)C(=NC(=N2)N3CCN(CC3)C(=O)C4=CC(=C(C=C4)N=[N+]=[N-])I)N)OC		1
mbcd0029978	Metrabase	CURCUMIN III	C1=CC(=CC=C1CCC(=O)C=C(C=CC2=CC=C(C=C2)O)O)O		0
mbcd0029979	Metrabase	JNJ 7706621	C1=CC(=C(C(=C1)F)C(=O)N2C(=NC(=N2)NC3=CC=C(C=C3)S(=O)(=O)N)N)F		1
mbcd0029982	Metrabase	DIDANOSINE	C1CC(OC1CO)N2C=NC3=C2N=CNC3=O		0
mbcd0029983	Metrabase	STAVUDINE	CC1=CN(C(=O)NC1=O)C2C=CC(O2)CO		0
mbcd0029988	Metrabase	UCN-01	CC12C(C(CC(O1)N3C4=CC=CC=C4C5=C6C(=C7C8=CC=CC=C8N2C7=C53)C(NC6=O)O)NC)OC		1
mbcd0029995	Metrabase	HPPH	CCCCCCOC(C)C1=C(C2=NC1=CC3=NC(=CC4=C(C5=C(CC(=C6[C@H]([C@@H](C(=C2)N6)C)CCC(=O)O)C5=N4)O)C)C(=C3C)CC)C		1
mbcd0029996	Metrabase	VERTEPORFIN	CC1=C(C2=CC3=NC(=CC4=C(C(=C(N4)C=C5C6(C(C(=CC=C6C(=N5)C=C1N2)C(=O)OC)C(=O)OC)C)C)CCC(=O)OC)C(=C3C)CCC(=O)O)C=C		1
mbcd0029999	Metrabase	C-1311	CCN(CC)CCNC1=C2C3=C(C=C1)N=CN3C4=C(C2=O)C=C(C=C4)O		1
mbcd0030000	Metrabase	BISINDOLYLMALEIMIDE II	CN1CCCC1CCN2C=C(C3=CC=CC=C32)C4=C(C(=O)NC4=O)C5=CNC6=CC=CC=C65		0
mbcd0030001	Metrabase	BISINDOLYLMALEIMIDE III	C1=CC=C2C(=C1)C(=CN2)C3=C(C(=O)NC3=O)C4=CN(C5=CC=CC=C54)CCCN		0
mbcd0030002	Metrabase	BISINDOLYLMALEIMIDE IV	C1=CC=C2C(=C1)C(=CN2)C3=C(C(=O)NC3=O)C4=CNC5=CC=CC=C54		0
mbcd0030003	Metrabase	BISINDOLYLMALEIMIDE V	CN1C(=O)C(=C(C1=O)C2=CNC3=CC=CC=C32)C4=CNC5=CC=CC=C54		0
mbcd0030004	Metrabase	BISINDOLYLMALEIMIDE VI	C1CCNC(C1)CCN2C=C(C3=CC=CC=C32)C4=C(C(=O)NC4=O)C5=CNC6=CC=CC=C65		0
mbcd0030005	Metrabase	BISINDOLYLMALEIMIDE VII	C1CN(CCN1)CCCN2C=C(C3=CC=CC=C32)C4=C(C(=O)NC4=O)C5=CNC6=CC=CC=C65		0
mbcd0030006	Metrabase	BISINDOLYLMALEIMIDE VIII	CN1C=C(C2=CC=CC=C21)C3=C(C(=O)NC3=O)C4=CN(C5=CC=CC=C54)CCCN		0
mbcd0030007	Metrabase	BISINDOLYLMALEIMIDE X	CN1C=C(C2=CC=CC=C21)C3=C(C(=O)NC3=O)C4=C5CC(CCN5C6=CC=CC=C64)CN		0
mbcd0030008	Metrabase	BISINDOLYLMALEIMIDE XI	CN1C=C(C2=CC=CC=C21)C3=C(C(=O)NC3=O)C4=C5CC(CCN5C6=CC=CC=C64)CN(C)C		0
mbcd0030009	Metrabase	GO6976	CN1C2=CC=CC=C2C3=C4C(=C5C6=CC=CC=C6N(C5=C31)CCC#N)CNC4=O		0
mbcd0030010	Metrabase	GO7874	CN1C2=CC=CC=C2C3=C4C(=C5C6=C(C=CC(=C6)OC)N(C5=C31)CC(CN(C)C)O)C(=O)NC4=O		0
mbcd0030011	Metrabase	K252A	C[C@@]12[C@](C[C@@H](O1)N3C4=CC=CC=C4C5=C6C(=C7C8=CC=CC=C8N2C7=C53)CNC6=O)(C(=O)OC)O		0
mbcd0030012	Metrabase	K252C	C1C2=C3C4=CC=CC=C4NC3=C5C(=C2C(=O)N1)C6=CC=CC=C6N5		0
mbcd0030013	Metrabase	KT5720	CCCCCCOC(=O)C1(CC2N3C4=CC=CC=C4C5=C6C(=C7C8=CC=CC=C8N(C7=C53)C1(O2)C)CNC6=O)O		0
mbcd0030014	Metrabase	KT5823	CC12C(CC(O1)N3C4=CC=CC=C4C5=C6C(=C7C8=CC=CC=C8N2C7=C53)CN(C6=O)C)(C(=O)OC)OC		0
mbcd0030015	Metrabase	ARCYRIAFLAVIN A	C1=CC=C2C(=C1)C3=C4C(=C5C6=CC=CC=C6NC5=C3N2)C(=O)NC4=O		0
mbcd0030016	Metrabase	MIDOSTAURIN	CC12C(C(CC(O1)N3C4=CC=CC=C4C5=C6C(=C7C8=CC=CC=C8N2C7=C53)CNC6=O)N(C)C(=O)C9=CC=CC=C9)OC		0
mbcd0030017	Metrabase	SB-218078	C1CC2N3C4=CC=CC=C4C5=C6C(=C7C8=CC=CC=C8N(C1O2)C7=C53)C(=O)NC6=O		0
mbcd0030018	Metrabase	CDK4I	C1=CC=C2C(=C1)C3=C4C(=C5C6=C(C=C(C=C6)Br)NC5=C3N2)C(=O)NC4=O		0
mbcd0030019	Metrabase	ULIFLOXACIN	CC1N2C3=CC(=C(C=C3C(=O)C(=C2S1)C(=O)O)F)N4CCNCC4		1
mbcd0030020	Metrabase	TH-337	COC1=C(C2=NNC(=C2C=C1)C(=O)C3=CC(=C(C(=C3)OC)OC)OC)C#CCO		1
mbcd0030021	Metrabase	TH-482	CC#CC1=C(C=CC2=C(NN=C21)C(=O)C3=CC(=C(C(=C3)OC)OC)OC)OC		1
mbcd0030022	Metrabase	TH-494	COC1=C(C2=NNC(=C2C=C1)C(=O)C3=CC(=C(C(=C3)OC)OC)OC)C#C		1
mbcd0030023	Metrabase	COMBRETASTATIN A-4	COC1=CC(=CC(=C1OC)OC)C=CC2=CC(=C(C=C2)O)OC		1
mbcd0030025	Metrabase	CP 671305	CC(C(=O)O)OC1=CC(=C(C=C1)CNC(=O)C2=C(N=CC=C2)OC3=CC4=C(C=C3)OCO4)F		1
mbcd0030037	Metrabase	NSC 120668	CC(CC1=CC=CC=C1)C=NN=C2C3=CC=CC=C3C4=CC=CC=C42		1
mbcd0030038	Metrabase	NSC 168201	C[N+]1=CC2=CC(=C(C=C2C3=C1C4=CC(=C(C=C4C=C3)OC)OC)OC)OC		1
mbcd0030042	Metrabase	TERIFLUNOMIDE	CC(=C(C#N)C(=O)NC1=CC=C(C=C1)C(F)(F)F)O		1
mbcd0030050	Metrabase	HESPERETIN 7-O-SULFATE	COC1=C(C=C(C=C1)C2CC(=O)C3=C(C=C(C=C3O2)OS(=O)(=O)O)O)O		1
mbcd0030066	Metrabase	BELOTECAN	CCC1(C2=C(COC1=O)C(=O)N3CC4=C(C5=CC=CC=C5N=C4C3=C2)CCNC(C)C)O		1		1
mbcd0030067	Metrabase	PYROPHEOPHORBIDE A	CCC1=C(C2=NC1=CC3=C(C4=C(CC(=C5[C@H]([C@@H](C(=CC6=NC(=C2)C(=C6C)C=C)N5)C)CCC(=O)O)C4=N3)O)C)C		1
mbcd0030083	Metrabase	PIRARUBICIN	CC1C(C(CC(O1)OC2CC(CC3=C2C(=C4C(=C3O)C(=O)C5=C(C4=O)C(=CC=C5)OC)O)(C(=O)CO)O)N)OC6CCCCO6		1
mbcd0030089	Metrabase	BECATECARIN	CCN(CC)CCN1C(=O)C2=C3C4=C(C(=CC=C4)Cl)NC3=C5C(=C2C1=O)C6=C(N5C7C(C(C(C(O7)CO)OC)O)O)C(=CC=C6)Cl		1
mbcd0030090	Metrabase	2-AMINO-3,8-DIMETHYLIMIDAZO[4,5-F]QUINOXALINE (MEIQX)	CC1=CN=C2C=CC3=C(C2=N1)N=C(N3C)N		1
mbcd0030091	Metrabase	D-LUCIFERIN	C1C(N=C(S1)C2=NC3=C(S2)C=C(C=C3)O)C(=O)O		1
mbcd0030120	Metrabase	CP-724714	CC1=NC=C(C=C1)OC2=C(C=C(C=C2)NC3=NC=NC4=C3C=C(C=C4)C=CCNC(=O)COC)C		1
mbcd0030121	Metrabase	C 1309	CC1=NC2=C3N1C4=C(C=C(C=C4)O)C(=O)C3=C(C=C2)NCCN(C)C		1
mbcd0030122	Metrabase	C 1336	CCN(CC)CCCNC1=C2C3=C(C=C1)N=C(N3C4=C(C2=O)C=C(C=C4)O)C		1
mbcd0030123	Metrabase	C 1310	CCN(CC)CCNC1=C2C3=C(C=C1)N=C(N3C4=C(C2=O)C=C(C=C4)O)C		1
mbcd0030124	Metrabase	C 1584	CN(C)CCNC1=C2C3=C(C=C1)N=CN3C4=C(C2=O)C=C(C=C4)O		1
mbcd0030125	Metrabase	C 1371	CN(C)CCCNC1=C2C3=C(C=C1)N=CN3C4=C(C2=O)C=C(C=C4)O		1
mbcd0030126	Metrabase	C 1335	CCN(CC)CCCNC1=C2C3=C(C=C1)N=CN3C4=C(C2=O)C=C(C=C4)O		1
mbcd0030128	Metrabase	C 1492	CN(C)CCCCCNC1=C2C3=C(C=C1)N=CN3C4=C(C2=O)C=C(C=C4)O		1
mbcd0030129	Metrabase	C 1633	CCN(CC)CCNC1=C2C3=C(C=C1)N=CN3C4=C(C2=O)C=CC=C4O		1
mbcd0030131	Metrabase	C 1558	CCN(CC)CCNC1=C2C3=C(C=C1)N=CN3C4=C(C2=O)C=C(C=C4)C(C)(C)C		0
mbcd0030132	Metrabase	C 1554	CCN(CC)CCNC1=C2C3=C(C=C1)N=CN3C4=C(C2=O)C=C(C=C4)C		0
mbcd0030133	Metrabase	C 1213	CC1=NC2=C3N1C4=CC=CC=C4C(=O)C3=C(C=C2)NCCN(C)C		0
mbcd0030134	Metrabase	C 2018	CCN(CC)CCCCCCCCCNC1=C2C3=C(C=C1)N=CN3C4=C(C2=O)C=C(C=C4)O		0
mbcd0030135	Metrabase	C 1212	CN(C)CCCNC1=C2C3=C(C=C1)N=CN3C4=CC=CC=C4C2=O		0
mbcd0030136	Metrabase	C 1375	CC1=NC2=C3N1C4=C(C=C(C=C4)OC)C(=O)C3=C(C=C2)NCCCN(C)C		0
mbcd0030137	Metrabase	C 1415	CCN(CC)CCNC1=C2C3=C(C=C1)N=CN3C4=CC=CC=C4C2=O		0
mbcd0030138	Metrabase	C 1503	CCN(CC)CCNC1=C2C3=C(C=C1)N=CN3C4=C(C=CC(=C4C2=O)OC)OC		0
mbcd0030139	Metrabase	C 1379	CCN(CC)CCCNC1=C2C3=C(C=C1)N=C(N3C4=C(C2=O)C=C(C=C4)OC)C		0
mbcd0030140	Metrabase	C 1176	CN(C)CCNC1=C2C3=C(C=C1)N=CN3C4=CC=CC=C4C2=O		0
mbcd0030141	Metrabase	C 1330	CCN(CC)CCNC1=C2C3=C(C=C1)N=CN3C4=C(C2=O)C=C(C=C4)OC		0
mbcd0030142	Metrabase	C 1266	CN(C)CCCCCNC1=C2C3=C(C=C1)N=CN3C4=CC=CC=C4C2=O		0
mbcd0030143	Metrabase	12-(2-{[2-(DIMETHYLAMINO)ETHYL]AMINO}ETHYL)-2,3-DIMETHOXYBENZO[C][1,3]BENZODIOXOLO[5,6-H][1,6]NAPHTHYRIDIN-13(12H)-ONE	CN(C)CCNCCN1C2=C(C=NC3=CC4=C(C=C32)OCO4)C5=CC(=C(C=C5C1=O)OC)OC		1
mbcd0030144	Metrabase	12-{2-[(1,3-DIHYDROXY-2-PROPANYL)AMINO]ETHYL}-2,3-DIMETHOXYBENZO[C][1,3]BENZODIOXOLO[5,6-H][1,6]NAPHTHYRIDIN-13(12H)-ONE	COC1=C(C=C2C(=C1)C3=C(C4=CC5=C(C=C4N=C3)OCO5)N(C2=O)CCNC(CO)CO)OC		1
mbcd0030145	Metrabase	BENZO[C][1,3]BENZODIOXOLO[5,6-H][1,6]NAPHTHYRIDIN-13(12H)-ONE, 12-[2-[BIS(2-HYDROXYETHYL)AMINO]ETHYL]-2,3-DIMETHOXY-	COC1=C(C=C2C(=C1)C3=C(C4=CC5=C(C=C4N=C3)OCO5)N(C2=O)CCN(CCO)CCO)OC		1
mbcd0030146	Metrabase	VANDETANIB	CN1CCC(CC1)COC2=C(C=C3C(=C2)N=CN=C3NC4=C(C=C(C=C4)Br)F)OC		1
mbcd0030178	Metrabase	5-HYDROXYPICOLINALDEHYDE THIOSEMICARBAZONE	C1=CC(=NC=C1O)C=NNC(=S)N		1
mbcd0030179	Metrabase	(E)-N-(1-DECYLSULFANYL-3-HYDROXYPROPAN-2-YL)-3-(6-METHYL-2,4-DIOXO-1H-PYRIMIDIN-5-YL)PROP-2-ENAMIDE	CCCCCCCCCCSCC(CO)NC(=O)C=CC1=C(NC(=O)NC1=O)C		1
mbcd0030185	Metrabase	4-NITROPHENYL SULFATE	C1=CC(=CC=C1[N+](=O)[O-])OS(=O)(=O)O		1
mbcd0030186	Metrabase	ACETAMINOPHEN SULFATE	CC(=O)NC1=CC=C(C=C1)OS(=O)(=O)O		1
mbcd0030187	Metrabase	MALVIDIN	COC1=CC(=CC(=C1O)OC)C2=[O+]C3=CC(=CC(=C3C=C2O)O)O		1
mbcd0030189	Metrabase	MALVIDIN-3,5-DIGLUCOSIDE	COC1=CC(=CC(=C1O)OC)C2=C(C=C3C(=CC(=CC3=[O+]2)O)OC4C(C(C(C(O4)CO)O)O)O)OC5C(C(C(C(O5)CO)O)O)O		1
mbcd0030191	Metrabase	PEONIDIN-3- GLUCOSIDE	COC1=C(C=CC(=C1)C2=[O+]C3=CC(=CC(=C3C=C2OC4C(C(C(C(O4)CO)O)O)O)O)O)O		1
mbcd0030203	Metrabase	SPHINGOSINE 1-PHOSPHATE	CCCCCCCCCCCCCC=CC(C(COP(=O)(O)O)N)O		1
mbcd0030204	Metrabase	PHOSPHATIDYLSERINE	CCCC(=O)OC(COC(=O)CC)COP(=O)(O)OCC(C(=O)O)N		1
mbcd0030210	Metrabase	DAIDZEIN-4'-SULFATE	C1=CC(=CC=C1C2=COC3=C(C2=O)C=CC(=C3)O)OS(=O)(=O)O		1
mbcd0030222	Metrabase	HYDROXYBUPROPION	CC(C(=O)C1=CC(=CC=C1)Cl)NC(C)(C)CO		0
mbcd0030235	Metrabase	(2E)-3-(3-HYDROXY-4-METHOXYPHENYL)-1-(3,4,5-TRIMETHOXYPHENYL)PROP-2-EN-1-ONE	COC1=C(C=C(C=C1)C=CC(=O)C2=CC(=C(C(=C2)OC)OC)OC)O		1
mbcd0030239	Metrabase	ENROFLOXACIN	CCN1CCN(CC1)C2=C(C=C3C(=C2)N(C=C(C3=O)C(=O)O)C4CC4)F		1
mbcd0030244	Metrabase	BEFLOXATONE	COCC1CN(C(=O)O1)C2=CC=C(C=C2)OCCC(C(F)(F)F)O		1
mbcd0030247	Metrabase	NUTLIN-3A	CC(C)OC1=C(C=CC(=C1)OC)C2=NC(C(N2C(=O)N3CCNC(=O)C3)C4=CC=C(C=C4)Cl)C5=CC=C(C=C5)Cl		0
mbcd0030252	Metrabase	BARASERTIB-HQPA	CCN(CCCOC1=CC2=C(C=C1)C(=NC=N2)NC3=NNC(=C3)CC(=O)NC4=CC(=CC=C4)F)CCO		1
mbcd0030253	Metrabase	URB 937	C1CCC(CC1)NC(=O)OC2=CC(=C(C=C2)O)C3=CC(=CC=C3)C(=O)N		1
mbcd0030261	Metrabase	BCECF-AM	CC(=O)OCOC1=CC2=C(C=C1CCC(=O)OCOC(=O)C)C3(C4=C(C=C(C=C4)C(=O)OCOC(=O)C)C(=O)O3)C5=C(O2)C=C(C(=C5)CCC(=O)OCOC(=O)C)OCOC(=O)C		1	1	1
mbcd0030267	Metrabase	QUERCETIN-3-GLUCURONIDE	C1=CC(=C(C=C1C2=C(C(=O)C3=C(C=C(C=C3O2)O)O)OC4C(C(C(C(O4)C(=O)O)O)O)O)O)O		1
mbcd0030269	Metrabase	HARMOL SULFATE	CC1=NC=CC2=C1NC3=C2C=CC(=C3)OS(=O)(=O)O		1
mbcd0030273	Metrabase	VITAMIN K1	CC1=C(C(=O)C2=CC=CC=C2C1=O)CC=C(C)CCCC(C)CCCC(C)CCCC(C)C		0
mbcd0030275	Metrabase	PRODIGIOSIN	CCCCCC1=C(NC(=C1)/C=C/2\C(=CC(=N2)C3=CC=CN3)OC)C		0
mbcd0030277	Metrabase	S39625	CCC1(C(=O)CC2=C1C=C3C4=NC5=CC6=C(C=C5C(=C4CN3C2=O)C7CCC7)OCO6)O		0
mbcd0030278	Metrabase	LOBELINE	CN1C(CCCC1CC(=O)C2=CC=CC=C2)CC(C3=CC=CC=C3)O		0
mbcd0030279	Metrabase	FDUMP	C1C(C(OC1N2C=C(C(=O)NC2=O)F)COP(=O)(O)O)O		0
mbcd0030280	Metrabase	DIMETHYL-BENZOYLPHENYLUREA	CC1=C(C=CC(=C1)NC(=O)NC(=O)C2=CC=CC=C2N(C)C)OC3=NC=C(C=N3)Br		0
mbcd0030282	Metrabase	METHOTREXATE MONOGLUTAMATE	CN(CC1=CN=C2C(=N1)C(=NC(=N2)N)N)C3=CC=C(C=C3)C(=O)NC(CCC(=O)NC(CCC(=O)O)C(=O)O)C(=O)O		0
mbcd0030335	Metrabase	N-DESETHYL SUNITINIB	CCNCCNC(=O)C1=C(NC(=C1C)C=C2C3=C(C=CC(=C3)F)NC2=O)C		1
mbcd0030337	Metrabase	THIOGUANINE	C1=NC2=C(N1)C(=S)N=C(N2)N		1
mbcd0030373	Metrabase	MYCOPHENOLIC ACID GLUCURONIDE	CC1=C2COC(=O)C2=C(C(=C1OC)CC=C(C)CCC(=O)O)OC3C(C(C(C(O3)C(=O)O)O)O)O		1
mbcd0030378	Metrabase	BISPHENOL A GLUCURONIDE	CC(C)(C1=CC=C(C=C1)O)C2=CC=C(C=C2)OC3C(C(C(C(O3)C(=O)O)O)O)O		0
mbcd0030386	Metrabase	E3040	CC1=C(C2=C(C(=C1O)C)SC(=N2)NC)CC3=CN=CC=C3		1
mbcd0030394	Metrabase	TPPS2A	C1=CC=C(C=C1)C2=C3C=CC(=C(C4=NC(=C(C5=CC=C(N5)C(=C6C=CC2=N6)C7=CC=CC=C7)C8=CC=C(C=C8)S(=O)(=O)O)C=C4)C9=CC=C(C=C9)S(=O)(=O)O)N3		0
mbcd0030395	Metrabase	TPCS2A	C1CC2=NC1=C(C3=CC=C(N3)C(=C4C=CC(=N4)C(=C5C=CC(=C2C6=CC=C(C=C6)S(=O)(=O)O)N5)C7=CC=CC=C7)C8=CC=CC=C8)C9=CC=C(C=C9)S(=O)(=O)O		0
mbcd0030397	Metrabase	GENISTEIN GLUCURONIDE	C1=CC(=CC=C1C2=COC3=CC(=CC(=C3C2=O)O)OC4C(C(C(C(O4)C(=O)O)O)O)O)O		1
mbcd0030406	Metrabase	GENISTEIN-7-O-SULFATE	C1=CC(=CC=C1C2=COC3=CC(=CC(=C3C2=O)O)OS(=O)(=O)O)O		1
mbcd0030407	Metrabase	GENISTEIN-4'-O-SULFATE	C1=CC(=CC=C1C2=COC3=CC(=CC(=C3C2=O)O)O)OS(=O)(=O)O		1
mbcd0030413	Metrabase	FORMONONETIN-SULFATE	COC1=CC=C(C=C1)C2=COC3=C(C2=O)C=CC(=C3)OS(=O)(=O)O		1
mbcd0030417	Metrabase	NSC725776	COC1=C(C=C2C(=C1)C3=C(C4=CC5=C(C=C4C3=O)OCO5)N(C2=O)CCCN6C=CN=C6)OC		1
mbcd0030418	Metrabase	NSC724998	COC1=C(C=C2C(=C1)C3=C(C4=CC5=C(C=C4C3=O)OCO5)N(C2=O)CCCN6CCOCC6)OC		0
mbcd0030419	Metrabase	NSC706744	COC1=C(C=C2C(=C1)C3=C(C4=CC5=C(C=C4C3=O)OCO5)N(C2=O)CCCNCCO)OC		1
mbcd0030422	Metrabase	NSC647884	CC1=C(C=CC(=C1)NC(=O)NC(=O)C2=CC=CC=C2N)OC3=NC=C(C=N3)Br		0
mbcd0030423	Metrabase	SJG-136	COC1=C(C=C2C(=C1)C(=O)N3CC(=C)CC3C=N2)OCCCOC4=C(C=C5C(=C4)N=CC6CC(=C)CN6C5=O)OC		1
mbcd0030424	Metrabase	DSB-120	COC1=C(C=C2C(=C1)C(=O)N3CCCC3C=N2)OCCCOC4=C(C=C5C(=C4)N=CC6CCCN6C5=O)OC		1
mbcd0030425	Metrabase	DRG-16	COC1=C(C=C2C(=C1)C(=O)N3CC(=C)CC3C=N2)OCCCCCOC4=C(C=C5C(=C4)N=CC6CC(=C)CN6C5=O)OC		1
mbcd0030428	Metrabase	BIKAVERIN	CC1=CC(=CC2=C1C(=O)C3=C(O2)C(=O)C4=C(C3=O)C(=CC(=C4O)OC)O)OC		1
mbcd0030429	Metrabase	SPAROXOMYCIN A1	CC1=C(C(=O)NC(=O)N1)C=CC(=O)NC(CO)CS(=O)CS(=O)C		1
mbcd0030430	Metrabase	N-DESMETHYL-LOPERAMIDE	CNC(=O)C(CCN1CCC(CC1)(C2=CC=C(C=C2)Cl)O)(C3=CC=CC=C3)C4=CC=CC=C4		0
mbcd0030502	Metrabase	BENZOYLPHENYLUREA	C1=CC=C(C=C1)C(=O)C2=CC=CC=C2NC(=O)N		1
mbcd0030531	Metrabase	NORBUPRENORPHINE	CC(C)(C)C(C)(C1CC23CCC1(C4C25CCNC3CC6=C5C(=C(C=C6)O)O4)OC)O		0
mbcd0030532	Metrabase	BOSUTINIB	CN1CCN(CC1)CCCOC2=C(C=C3C(=C2)N=CC(=C3NC4=CC(=C(C=C4Cl)Cl)OC)C#N)OC		0
mbcd0030558	Metrabase	MALVIDIN-3-HEXOSIDE	COC1=CC(=CC(=C1O)OC)C2=[O+]C3=CC(=CC(=C3C=C2OC4C(C(C(C(O4)CO)O)O)O)O)O		1
mbcd0031133	Metrabase	NOLATREXED	CC1=C(C2=C(C=C1)N=C(NC2=O)N)SC3=CC=NC=C3		1
mbcd0031138	Metrabase	3-PYRIDINECARBOXAMIDE, N-[4-(1-CYANOCYCLOPENTYL)PHENYL]-2-[(4-PYRIDINYLMETHYL)AMINO]-	CC1=C(C=NC=C1)NC2=C(C=CC=N2)C(=O)NC3=CC=C(C=C3)C4(CCCC4)C#N		1
mbcd0031139	Metrabase	DANOFLOXACIN	CN1CC2CC1CN2C3=C(C=C4C(=C3)N(C=C(C4=O)C(=O)O)C5CC5)F		1
mbcd0031161	Metrabase	CYANIDIN-3-HEXOSIDE	C1=CC(=C(C=C1C2=[O+]C3=CC(=CC(=C3C=C2OC4C(C(C(C(O4)CO)O)O)O)O)O)O)O		1
mbcd0031255	Metrabase	AZIDOTHYMIDINE MONOPHOSPHATE	CC1=CN(C(=O)NC1=O)C2CC(C(O2)COP(=O)(O)O)N=[N+]=[N-]		1
mbcd0031351	Metrabase	GV 196771	C1CN(C(=O)C1=CC2=C(NC3=C2C(=CC(=C3)Cl)Cl)C(=O)O)C4=CC=CC=C4		1
mbcd0031425	Metrabase	BBR 3390	C1=CC=C2C(=C1)C3=NN(C4=C3C(=C(C=C4)NCCNCCO)C2=O)CCNCCO		1
mbcd0031440	Metrabase	6-PRENYL-CHRYSIN	CC(=CCC1=C(C2=C(C=C1O)OC(=CC2=O)C3=CC=CC=C3)O)C		0
mbcd0031452	Metrabase	BCECF	C1=CC2=C(C=C1C(=O)O)C(=O)OC23C4=C(C=C(C(=C4)CCC(=O)O)O)OC5=C3C=C(C(=C5)O)CCC(=O)O		0	1	1
mbcd0031455	Metrabase	1,4-DIHYDROPYRIDINE	C1C=CNC=C1		1
mbcd0031480	Metrabase	(6-DIMETHYLAMINO-9-PHENYL-XANTHEN-3-YLIDENE)-DIMETHYL-AMMONIUM	CN(C)C1=CC2=C(C=C1)C(=C3C=CC(=[N+](C)C)C=C3O2)C4=CC=CC=C4		0	1
mbcd0031481	Metrabase	2-(3,4-DIHYDROXY-5-METHOXYPHENYL)-3,5,7-TRIHYDROXYCHROMENIUM	COC1=CC(=CC(=C1O)O)C2=[O+]C3=CC(=CC(=C3C=C2O)O)O		1
mbcd0031482	Metrabase	THIAMINE ION	CC1=C(SC=[N+]1CC2=CN=C(N=C2N)C)CCO		0
mbcd0031502	Metrabase	1H-IMIDAZOLIUM, 1-HEXADECYL-2-METHYL-3-(PHENYLMETHYL)-	CCCCCCCCCCCCCCCCN1C=C[N+](=C1C)CC2=CC=CC=C2		0
mbcd0031513	Metrabase	(+/-)-FOLINIC ACID	C1C(N(C2=C(N1)N=C(NC2=O)N)C=O)CNC3=CC=C(C=C3)C(=O)NC(CCC(=O)O)C(=O)O		0
mbcd0031518	Metrabase	9-FLUORO-11,17,21-TRIHYDROXY-16-METHYLPREGNA-1,4-DIENE-3,20-DIONE	CC1CC2C3CCC4=CC(=O)C=CC4(C3(C(CC2(C1(C(=O)CO)O)C)O)F)C		0
mbcd0031671	Metrabase	RALOXIFENE-6,4'-DIGLUCURONIDE	C1CCN(CC1)CCOC2=CC=C(C=C2)C(=O)C3=C(SC4=C3C=CC(=C4)O[C@H]5[C@@H]([C@H]([C@@H]([C@H](O5)C(=O)O)O)O)O)C6=CC=C(C=C6)O[C@H]7[C@@H]([C@H]([C@@H]([C@H](O7)C(=O)O)O)O)O		0	1	0
119373	Shaikh et al	Elacridar	COC1=CC=CC2=C1NC3=C(C2=O)C=CC=C3C(=O)NC4=CC=C(C=C4)CCN5CCC6=CC(=C(C=C6C5)OC)OC		0
148201	Shaikh et al	Tariquidar	COC1=C(C=C2CN(CCC2=C1)CCC3=CC=C(C=C3)NC(=O)C4=CC(=C(C=C4NC(=O)C5=CC6=CC=CC=C6N=C5)OC)OC)OC		0
54566491	Shaikh et al	3-[10,15,20-Tris(3-hydroxyphenyl)-21,22,23,24-tetrahydroporphyrin-5-yl]phenol	C1=CC(=CC(=C1)O)C2=C3C=CC(=C(C4=CC=C(N4)C(=C5C=CC(=C(C6=CC=C2N6)C7=CC(=CC=C7)O)N5)C8=CC(=CC=C8)O)C9=CC(=CC=C9)O)N3		0
53703165	Shaikh et al	4-[10,15-Diphenyl-20-(4-sulfophenyl)-21,22,23,24-tetrahydroporphyrin-5-yl]benzenesulfonic acid	C1=CC=C(C=C1)C2=C3C=CC(=C(C4=CC=C(N4)C(=C5C=CC(=C(C6=CC=C2N6)C7=CC=CC=C7)N5)C8=CC=C(C=C8)S(=O)(=O)O)C9=CC=C(C=C9)S(=O)(=O)O)N3		0
4274	Shaikh et al	Tetrofosmin	CCOCCP(CCOCC)CCP(CCOCC)CCOCC		0
6449989	Shaikh et al	(2Z)-2-aminobut-2-enoic acid	CC=C(C(=O)O)N		0
534788	Shaikh et al	Methyl 2-propen-1-yl carbonate	COC(=O)OCC=C		0
178653	Shaikh et al	Haliclonol	C1C(OCC(C1=O)O)CO		0
4126474	Shaikh et al	N,N'-[[3',6'-Bis(acetyloxy)-3-oxospiro[isobenzofuran-1(3H),9'-[9H]xanthene]-2',7'-diyl]bis(methylene)]bis[N-[2-[(acetyloxy)methoxy]-2-oxoethyl]glycine 1,1'-Bis[(acetyloxy)	CC(=O)OCOC(=O)CN(CC1=C(C=CC2=C1OC3=C(C24C5=CC=CC=C5C(=O)O4)C=CC(=C3CN(CC(=O)OCOC(=O)C)CC(=O)OCOC(=O)C)OC(=O)C)OC(=O)C)CC(=O)OCOC(=O)C		0
5870	Shaikh et al	Estrone	CC12CCC3C(C1CCC2=O)CCC4=C3C=CC(=C4)O		0
5362440	Shaikh et al	Indinavir	CC(C)(C)NC(=O)C1CN(CCN1CC(CC(CC2=CC=CC=C2)C(=O)NC3C(CC4=CC=CC=C34)O)O)CC5=CN=CC=C5		0
3085092	Shaikh et al	Salinomycin	CCC(C1CCC(C(O1)C(C)C(C(C)C(=O)C(CC)C2C(CC(C3(O2)C=CC(C4(O3)CCC(O4)(C)C5CCC(C(O5)C)(CC)O)O)C)C)O)C)C(=O)O		0
10430482	Shaikh et al	(19S)-10,19-diethyl-19-hydroxy-7-methyl-17-oxa-3,13-diazapentacyclo[11.8.0.02,11.04,9.015,20]henicosa-1(21),2,4(9),5,7,10,15(20)-heptaene-14,18-dione	CCC1=C2CN3C(=CC4=C(C3=O)COC(=O)C4(CC)O)C2=NC5=C1C=C(C=C5)C		0
65808	Shaikh et al	Dexverapamil	CC(C)C(CCCN(C)CCC1=CC(=C(C=C1)OC)OC)(C#N)C2=CC(=C(C=C2)OC)OC		0
36314	Shaikh et al	Paclitaxel	CC1=C2C(C(=O)C3(C(CC4C(C3C(C(C2(C)C)(CC1OC(=O)C(C(C5=CC=CC=C5)NC(=O)C6=CC=CC=C6)O)O)OC(=O)C7=CC=CC=C7)(CO4)OC(=O)C)O)C)OC(=O)C		0
127584	Shaikh et al	7-Ethylcamptothecin	CCC1=C2CN3C(=CC4=C(C3=O)COC(=O)C4(CC)O)C2=NC5=CC=CC=C51		0
5473498	Shaikh et al	(6Z)-4-amino-3-[[4-[4-[(2,4-diaminophenyl)diazenyl]phenyl]phenyl]diazenyl]-5-oxo-6-(phenylhydrazinylidene)naphthalene-2,7-disulfonic acid	C1=CC=C(C=C1)NN=C2C(=CC3=CC(=C(C(=C3C2=O)N)N=NC4=CC=C(C=C4)C5=CC=C(C=C5)N=NC6=C(C=C(C=C6)N)N)S(=O)(=O)O)S(=O)(=O)O		0
2165	Shaikh et al	Amodiaquine	CCN(CC)CC1=C(C=CC(=C1)NC2=C3C=CC(=CC3=NC=C2)Cl)O		0
2179	Shaikh et al	Amsacrine	COC1=C(C=CC(=C1)NS(=O)(=O)C)NC2=C3C=CC=CC3=NC4=CC=CC=C42		0
16757546	Shaikh et al	3-Formylpyruvate	C(C=O)C(=O)C(=O)[O-]		0
69336	Shaikh et al	Ethyl cyanoformate	CCOC(=O)C#N		0
5754	Shaikh et al	Hydrocortisone	CC12CCC(=O)C=C1CCC3C2C(CC4(C3CCC4(C(=O)CO)O)C)O		0
3053	Shaikh et al	Pentetic Acid	C(CN(CC(=O)O)CC(=O)O)N(CCN(CC(=O)O)CC(=O)O)CC(=O)O		0
23581796	Shaikh et al	(1R,9S,12S,13R,14R,17R,18Z,21R,23S,24R,25S,27R)-1,14-Dihydroxy-12-[(E)-1-[(1R,3R,4R)-4-hydroxy-3-methoxycyclohexyl]prop-1-en-2-yl]-23,25-dimethoxy-13,19,21,27-tetramethyl-17-prop-2-enyl-11,28-dioxa-4-azatricyclo[22.3.1.04,9]octacos-18-ene-2,3,10,16-tetrone	CC1CC(C2C(CC(C(O2)(C(=O)C(=O)N3CCCCC3C(=O)OC(C(C(CC(=O)C(C=C(C1)C)CC=C)O)C)C(=CC4CCC(C(C4)OC)O)C)O)C)OC)OC		0
65016	Shaikh et al	Amprenavir	CC(C)CN(CC(C(CC1=CC=CC=C1)NC(=O)OC2CCOC2)O)S(=O)(=O)C3=CC=C(C=C3)N		0
60871	Shaikh et al	Adefovir Dipivoxil	CC(C)(C)C(=O)OCOP(=O)(COCCN1C=NC2=C(N=CN=C21)N)OCOC(=O)C(C)(C)C		0
6167	Shaikh et al	Colchicine	CC(=O)NC1CCC2=CC(=C(C(=C2C3=CC=C(C(=O)C=C13)OC)OC)OC)OC		0
154699773	Shaikh et al	S-4'-Hydroxybupropion	CC(C(=O)C1=CC(=C(C=C1)O)Cl)NC(C)(C)C		0
44325718	Shaikh et al	1,3-thiazol-5-ylmethyl N-[(2R,3S,5R)-3-hydroxy-5-[[(2S)-3-methyl-2-[[methyl-[(2-propan-2-yl-1,3-thiazol-4-yl)methyl]carbamoyl]amino]butanoyl]amino]-1,6-diphenylhexan-2-yl]carbamate	CC(C)C1=NC(=CS1)CN(C)C(=O)NC(C(C)C)C(=O)NC(CC2=CC=CC=C2)CC(C(CC3=CC=CC=C3)NC(=O)OCC4=CN=CS4)O		0
478951	Shaikh et al	(1R,9S,12S,15R,18R,19R,21R,23S,30S,32S,35R)-1,18-dihydroxy-12-[(2R)-1-[(1S,3R,4R)-4-hydroxy-3-methoxycyclohexyl]propan-2-yl]-19,30-dimethoxy-15,17,21,23,29,35-hexamethyl-11,36-dioxa-4-azatricyclo[30.3.1.04,9]hexatriaconta-16,24,26,28-tetraene-2,3,10,14,20-pentone	CC1CCC2CC(C(=CC=CC=CC(CC(C(=O)C(C(C(=CC(C(=O)CC(OC(=O)C3CCCCN3C(=O)C(=O)C1(O2)O)C(C)CC4CCC(C(C4)OC)O)C)C)O)OC)C)C)C)OC		0
5978	Shaikh et al	Vincristine	CCC1(CC2CC(C3=C(CCN(C2)C1)C4=CC=CC=C4N3)(C5=C(C=C6C(=C5)C78CCN9C7C(C=CC9)(C(C(C8N6C=O)(C(=O)OC)O)OC(=O)C)CC)OC)C(=O)OC)O		0
16738571	Shaikh et al	1-[2-Methyl-5-(trifluoromethyl)pyrazol-3-yl]-2-(4-pyrrolidin-1-ylsulfonylphenyl)ethanone	CN1C(=CC(=N1)C(F)(F)F)C(=O)CC2=CC=C(C=C2)S(=O)(=O)N3CCCC3		0
98046651	Shaikh et al	3-[18-(2-carboxyethyl)-13-[(1S)-1-hydroxyethyl]-8-[(1R)-1-hydroxyethyl]-3,7,12,17-tetramethyl-21,22,23,24-tetrahydroporphyrin-2-yl]propanoic acid	CC1=C(C2=CC3=C(C(=C(N3)C=C4C(=C(C(=CC5=C(C(=C(N5)C=C1N2)C)C(C)O)N4)C)C(C)O)C)CCC(=O)O)CCC(=O)O		0
10321771	Shaikh et al	(19S)-7-bromo-10,19-diethyl-19-hydroxy-17-oxa-3,13-diazapentacyclo[11.8.0.02,11.04,9.015,20]henicosa-1(21),2,4(9),5,7,10,15(20)-heptaene-14,18-dione	CCC1=C2CN3C(=CC4=C(C3=O)COC(=O)C4(CC)O)C2=NC5=C1C=C(C=C5)Br		0
23519621	Shaikh et al	(S)-Lisofylline	CC(CCCCN1C(=O)C2=C(N=CN2C)N(C1=O)C)O		0
3082496	Shaikh et al	1-(4'-Carboxybutyl)-3,7-dimethylxanthine	CN1C=NC2=C1C(=O)N(C(=O)N2C)CCCCC(=O)O		0
151419	Shaikh et al	1-(3-Carboxypropyl)-3,7-dimethylxanthine	CN1C=NC2=C1C(=O)N(C(=O)N2C)CCCC(=O)O		0
5385	Shaikh et al	N-(2-methoxy-2-methylpropyl)methanimine	CC(C)(CN=C)OC		0
37464	Shaikh et al	Penbutolol	CC(C)(C)NCC(COC1=CC=CC=C1C2CCCC2)O		0
86488	Shaikh et al	(R)-Aminoglutethimide	CCC1(CCC(=O)NC1=O)C2=CC=C(C=C2)N		0
53084	Shaikh et al	Recainam	CC1=C(C(=CC=C1)C)NC(=O)NCCCNC(C)C		0
76961511	Shaikh et al	Delmopinol, (S)-	CCCC(CCC)CCCC1COCCN1CCO		0
5639	Shaikh et al	Urapidil	CN1C(=CC(=O)N(C1=O)C)NCCCN2CCN(CC2)C3=CC=CC=C3OC		0
2244	Shaikh et al	Aspirin	CC(=O)OC1=CC=CC=C1C(=O)O		0
40467012	Shaikh et al	4-[ethyl-[(2R)-1-(4-methoxyphenyl)propan-2-yl]amino]butyl 3,4-dimethoxybenzoate	CCN(CCCCOC(=O)C1=CC(=C(C=C1)OC)OC)C(C)CC2=CC=C(C=C2)OC		0
2796	Shaikh et al	Clofibrate	CCOC(=O)C(C)(C)OC1=CC=C(C=C1)Cl		0
6918886	Shaikh et al	(2R)-3-(4-chlorophenoxy)propane-1,2-diol	C1=CC(=CC=C1OCC(CO)O)Cl		0
65981	Shaikh et al	Repaglinide	CCOC1=C(C=CC(=C1)CC(=O)NC(CC(C)C)C2=CC=CC=C2N3CCCCC3)C(=O)O		0
2164	Shaikh et al	Amobarbital	CCC1(C(=O)NC(=O)NC1=O)CCC(C)C		0
10000147	Shaikh et al	3-O-methyl 5-O-propan-2-yl (4R)-2-cyano-6-methyl-4-(3-nitrophenyl)-1,4-dihydropyridine-3,5-dicarboxylate	CC1=C(C(C(=C(N1)C#N)C(=O)OC)C2=CC(=CC=C2)[N+](=O)[O-])C(=O)OC(C)C		0
4748	Shaikh et al	Perphenazine	C1CN(CCN1CCCN2C3=CC=CC=C3SC4=C2C=C(C=C4)Cl)CCO		0
820564	Shaikh et al	rel-(2R,5S)-3,3-Dimethyl-7-oxo-4-thia-1-azabicyclo[3.2.0]heptane-2-carboxylic acid 4,4-dioxide	CC1(C(N2C(S1(=O)=O)CC2=O)C(=O)O)C		0
4235	Shaikh et al	Moclobemide	C1COCCN1CCNC(=O)C2=CC=C(C=C2)Cl		0
667431	Shaikh et al	N-[(3ar,6as)-Hexahydrocyclopenta[c]pyrrol-2(1h)-Ylcarbamoyl]-4-Methylbenzenesulfonamide	CC1=CC=C(C=C1)S(=O)(=O)NC(=O)NN2CC3CCCC3C2		0
73416156	Shaikh et al	5-[acetyl-[(2S)-2,3-dihydroxypropyl]amino]-1-N-[(2R)-2,3-dihydroxypropyl]-3-N-[(2S)-2,3-dihydroxypropyl]-2,4,6-triiodobenzene-1,3-dicarboxamide	CC(=O)N(CC(CO)O)C1=C(C(=C(C(=C1I)C(=O)NCC(CO)O)I)C(=O)NCC(CO)O)I		0
5284603	Shaikh et al	Oxycodone	CN1CCC23C4C(=O)CCC2(C1CC5=C3C(=C(C=C5)OC)O4)O		0
54677470	Shaikh et al	Meloxicam	CC1=CN=C(S1)NC(=O)C2=C(C3=CC=CC=C3S(=O)(=O)N2C)O		0
2727	Shaikh et al	Chlorpropamide	CCCNC(=O)NS(=O)(=O)C1=CC=C(C=C1)Cl		0
158617	Shaikh et al	3,5-Pyridinedicarboxylic acid, 4-(2,1,3-benzoxadiazol-4-yl)-1,4-dihydro-2,6-dimethyl-, methyl 1-methylethyl ester, (4S)-	CC1=C(C(C(=C(N1)C)C(=O)OC(C)C)C2=CC=CC3=NON=C32)C(=O)OC		0
88983	Shaikh et al	(+)-Pentobarbital	CCCC(C)C1(C(=O)NC(=O)NC1=O)CC		0
124918488	Shaikh et al	1-methyl-1-nitroso-3-[(2R,3S,4S,5R,6R)-2,4,5-trihydroxy-6-(hydroxymethyl)oxan-3-yl]urea	CN(C(=O)NC1C(C(C(OC1O)CO)O)O)N=O		0
122605744	Shaikh et al	2-(1-Benzoyl-5-methoxyindol-3-yl)acetic acid	COC1=CC2=C(C=C1)N(C=C2CC(=O)O)C(=O)C3=CC=CC=C3		0
25273604	Shaikh et al	N-[[(2R)-1-ethylpyrrolidin-2-yl]methyl]-5-ethylsulfonyl-2-methoxybenzamide	CCN1CCCC1CNC(=O)C2=C(C=CC(=C2)S(=O)(=O)CC)OC		0
938	Shaikh et al	Nicotinic acid	C1=CC(=CN=C1)C(=O)O		0
60657	Shaikh et al	Levobetaxolol	CC(C)NCC(COC1=CC=C(C=C1)CCOCC2CC2)O		0
25273563	Shaikh et al	(S)-nisoldipine	CC1=C(C(C(=C(N1)C)C(=O)OCC(C)C)C2=CC=CC=C2[N+](=O)[O-])C(=O)OC		0
3957	Shaikh et al	Loratadine	CCOC(=O)N1CCC(=C2C3=C(CCC4=C2N=CC=C4)C=C(C=C3)Cl)CC1		0
5479530	Shaikh et al	Ceftriaxone	CN1C(=NC(=O)C(=O)N1)SCC2=C(N3C(C(C3=O)NC(=O)C(=NOC)C4=CSC(=N4)N)SC2)C(=O)O		0
42052045	Shaikh et al	(3S,4R,5S)-Oseltamivir	CCC(CC)OC1C=C(CC(C1NC(=O)C)N)C(=O)OCC		0
5509	Shaikh et al	Tolmetin	CC1=CC=C(C=C1)C(=O)C2=CC=C(N2C)CC(=O)O		0
3042	Shaikh et al	Dicyclomine	CCN(CC)CCOC(=O)C1(CCCCC1)C2CCCCC2		0
2762	Shaikh et al	Cinoxacin	CCN1C2=CC3=C(C=C2C(=O)C(=N1)C(=O)O)OCO3		0
11367	Shaikh et al	Diloxanide	CN(C1=CC=C(C=C1)O)C(=O)C(Cl)Cl		0
92209318	Shaikh et al	S-Methyl ent-Ramipril	CCOC(=O)C(CCC1=CC=CC=C1)NC(C)C(=O)N2C3CCCC3CC2C(=O)O		0
92144414	Shaikh et al	(6S,7S)-7-[[(2R)-2-amino-2-cyclohexa-1,4-dien-1-ylacetyl]amino]-3-methyl-8-oxo-5-thia-1-azabicyclo[4.2.0]oct-2-ene-2-carboxylic acid	CC1=C(N2C(C(C2=O)NC(=O)C(C3=CCC=CC3)N)SC1)C(=O)O		0
9690109	Shaikh et al	Armodafinil	C1=CC=C(C=C1)C(C2=CC=CC=C2)S(=O)CC(=O)N		0
42008	Shaikh et al	Cefmetazole	CN1C(=NN=N1)SCC2=C(N3C(C(C3=O)(NC(=O)CSCC#N)OC)SC2)C(=O)O		0
14046118	Shaikh et al	1'',2'-Di-epi-perindopril, (1''R,2'R)-	CCCC(C(=O)OCC)NC(C)C(=O)N1C2CCCCC2CC1C(=O)O		0
445900	Shaikh et al	Arpraziquantel	C1CCC(CC1)C(=O)N2CC3C4=CC=CC=C4CCN3C(=O)C2		0
5505	Shaikh et al	Tolbutamide	CCCCNC(=O)NS(=O)(=O)C1=CC=C(C=C1)C		0
91610	Shaikh et al	Gliquidone	CC1(C2=C(C=C(C=C2)OC)C(=O)N(C1=O)CCC3=CC=C(C=C3)S(=O)(=O)NC(=O)NC4CCCCC4)C		0
28864	Shaikh et al	Lisuride	CCN(CC)C(=O)NC1CN(C2CC3=CNC4=CC=CC(=C34)C2=C1)C		0
5317112	Shaikh et al	Sdccgsbi-0051001.P002	COC1=CC2=C(C=CN=C2C=C1)C(C3CC4CCN3CC4C=C)O		0
12831993	Shaikh et al	delta9-CIS-TETRAHYDROCANNABINOL, (-)-	CCCCCC1=CC(=C2C3C=C(CCC3C(OC2=C1)(C)C)C)O		0
124300189	Shaikh et al	(2S)-2-[4-[(1S,3E)-3-hydroxyiminocyclohexyl]phenyl]propanoic acid	CC(C1=CC=C(C=C1)C2CCCC(=NO)C2)C(=O)O		0
12891317	Shaikh et al	rel-(2S,5S,Z)-3-(2-Hydroxyethylidene)-7-oxo-4-oxa-1-azabicyclo[3.2.0]heptane-2-carboxylic acid	C1C2N(C1=O)C(C(=CCO)O2)C(=O)O		0
5324288	Shaikh et al	Isocodeine	CN1CCC23C4C1CC5=C2C(=C(C=C5)OC)OC3C(C=C4)O		0
1268304	Shaikh et al	(6aR,9S)-N-[(2R)-1-hydroxybutan-2-yl]-7-methyl-6,6a,8,9-tetrahydro-4H-indolo[4,3-fg]quinoline-9-carboxamide	CCC(CO)NC(=O)C1CN(C2CC3=CNC4=CC=CC(=C34)C2=C1)C		0
68700	Shaikh et al	Dexindoprofen	CC(C1=CC=C(C=C1)N2CC3=CC=CC=C3C2=O)C(=O)O		0
5489013	Shaikh et al	Oxyfedrine	CC(C(C1=CC=CC=C1)O)NCCC(=O)C2=CC(=CC=C2)OC		0
1989	Shaikh et al	Acetohexamide	CC(=O)C1=CC=C(C=C1)S(=O)(=O)NC(=O)NC2CCCCC2		0
182267	Shaikh et al	((1R,2R,5R,6R)-6-Hydroxy-4,8-dioxabicyclo(3.3.0)oct-2-yl) nitrate	C1C(C2C(O1)C(CO2)O[N+](=O)[O-])O		0
6049	Shaikh et al	Edetic Acid	C(CN(CC(=O)O)CC(=O)O)N(CC(=O)O)CC(=O)O		0
4915	Shaikh et al	Procarbazine	CC(C)NC(=O)C1=CC=C(C=C1)CNNC		0
6999979	Shaikh et al	Oxyphenbutazone, (R)-	CCCCC1C(=O)N(N(C1=O)C2=CC=C(C=C2)O)C3=CC=CC=C3		0
5324346	Shaikh et al	Fluvoxamine	COCCCCC(=NOCCN)C1=CC=C(C=C1)C(F)(F)F		0
37029903	Shaikh et al	(3R)-1-ethyl-7-methyl-4-oxo-2,3-dihydro-1,8-naphthyridine-3-carboxylic acid	CCN1CC(C(=O)C2=C1N=C(C=C2)C)C(=O)O		0
6603806	Shaikh et al	(-)-2-Difluoromethylornithine	C(CC(C(F)F)(C(=O)O)N)CN		0
140997229	Shaikh et al	2-methyl-1,1-dioxo-N-pyridin-2-ylthieno[2,3-e]thiazine-3-carboxamide	CN1C(=CC2=C(S1(=O)=O)C=CS2)C(=O)NC3=CC=CC=N3		0
12325868	Shaikh et al	Temazepam, (R)-	CN1C2=C(C=C(C=C2)Cl)C(=NC(C1=O)O)C3=CC=CC=C3		0
750	Shaikh et al	Glycine	C(C(=O)O)N		0
3117	Shaikh et al	Disulfiram	CCN(CC)C(=S)SSC(=S)N(CC)CC		0
71158	Shaikh et al	Acamprosate	CC(=O)NCCCS(=O)(=O)O		0
154395193	Shaikh et al	4-[4-(3-Chlorophenyl)-4-hydroxypiperidin-1-yl]-1-(4-fluorophenyl)butan-1-one	C1CN(CCC1(C2=CC(=CC=C2)Cl)O)CCCC(=O)C3=CC=C(C=C3)F		0
6437841	Shaikh et al	Isoacitretin	CC1=CC(=C(C(=C1C=CC(=CC=CC(=CC(=O)O)C)C)C)C)OC		0
969472	Shaikh et al	Eszopiclone	CN1CCN(CC1)C(=O)OC2C3=NC=CN=C3C(=O)N2C4=NC=C(C=C4)Cl		0
CHEMBL104560	ChEMBL	CHLORPROPHAM	CC(C)OC(=O)NC1=CC(=CC=C1)Cl			1
CHEMBL1528022	ChEMBL		C1=CC(=CC2=C1C=CC(=O)O2)O[C@H]3[C@@H]([C@H]([C@@H]([C@H](O3)C(=O)O)O)O)O			0
CHEMBL1644	ChEMBL	CEFADROXIL	CC1=C(N2[C@@H]([C@@H](C2=O)NC(=O)[C@@H](C3=CC=C(C=C3)O)N)SC1)C(=O)O			1
CHEMBL1697724	ChEMBL	ESTRADIOL 17B GLUCURONIDE	C[C@]12CC[C@H]3[C@H]([C@@H]1CC[C@@H]2O[C@H]4[C@@H]([C@H]([C@@H]([C@H](O4)C(=O)O)O)O)O)CCC5=C3C=CC(=C5)O			1
CHEMBL177756	ChEMBL	FLUORESCEIN	C1=CC=C(C(=C1)C2=C3C=CC(=O)C=C3OC4=C2C=CC(=C4)O)C(=O)O			1	1				0
CHEMBL2074714	ChEMBL		CCCCC/C=C\C/C=C\C=C\C=C\[C@H]([C@H](CCCC(=O)O)O)SC[C@@H](C(=O)O)NC(=O)C			1
CHEMBL2074719	ChEMBL		COC1=C2C3=C(C(=O)CC3)C(=O)OC2=C4[C@@H]5[C@@H]([C@H](O[C@@H]5OC4=C1)SC[C@H](C(=O)NCC(=O)O)NC(=O)CC[C@@H](C(=O)O)N)O			1
CHEMBL2074720	ChEMBL	BILIRUBIN MONOGLUCURONIDE	CC1=C(NC(=C1CCC(=O)O)CC2=C(C(=C(N2)/C=C\3/C(=C(C(=O)N3)C)C=C)C)CCC(=O)O[C@H]4C(C([C@@H](C(O4)C(=O)O)O)O)O)/C=C\5/C(=C(C(=O)N5)C=C)C			1				1	1
CHEMBL2074751	ChEMBL	MONOGLUTATHIONYL CHLORAMBUCIL	C1=CC(=CC=C1CCCC(=O)O)N(CCSCC(C(=O)NCC(=O)O)NC(=O)CCC(C(=O)O)N)CCCl			1
CHEMBL2074753	ChEMBL		CCCCC/C=C\C/C(=C\CCCCCCCC(=O)O[C@H]1[C@@H]([C@H]([C@@H]([C@H](O1)C(=O)O)O)O)O)/[N+](=O)[O-]			1
CHEMBL2074754	ChEMBL		CCCCC[C@@H](/C=C/[C@@H]1[C@@H](C(=O)CC1SC[C@H](C(=O)NCC(=O)O)NC(=O)CC[C@H](C(=O)O)N)C/C=C\CCCC(=O)O)O			1
CHEMBL2074755	ChEMBL		C1=CC(=CC=C1CC(C(=O)O)N)N(CCSC[C@@H](C(=O)NCC(=O)O)NC(=O)CC[C@@H](C(=O)O)N)CCCl			1
CHEMBL2074756	ChEMBL		C1=CC(=O)/C(=C/C=C/CCCCCSC[C@H](C(=O)NCC(=O)O)NC(=O)CC[C@@H](C(=O)O)N)/[C@H]1C/C=C\CCCC(=O)O			1
CHEMBL2074757	ChEMBL		CCCCCC1C(CC(O1)O)SC[C@@H](C(=O)NCC(=O)O)NC(=O)CC[C@@H](C(=O)O)N			1
CHEMBL2074759	ChEMBL	ETOPOSIDE GLUCURONIDE	C[C@@H]1OC[C@@H]2[C@@H](O1)[C@@H]([C@H]([C@@H](O2)O[C@H]3[C@H]4COC(=O)[C@@H]4[C@@H](C5=CC6=C(C=C35)OCO6)C7=CC(=C(C(=C7)OC)O[C@H]8[C@@H]([C@H]([C@@H]([C@H](O8)C(=O)O)O)O)O)OC)O)O			1
CHEMBL2074782	ChEMBL		CCC(CSC[C@H](C(=O)NCC(=O)O)NC(=O)CC[C@@H](C(=O)O)N)C(=O)C1=C(C(=C(C=C1)OCC(=O)O)Cl)Cl			1				1
CHEMBL2074788	ChEMBL		[B-]1(N2C(=CC(=C2C=C3[N+]1=C(C=C3)CNC(=O)NCC(CCCN(C)CCC4=CC(=C(C=C4)OC)OC)(C5=CC(=C(C=C5)OC)OC)C(C)C)C)C)(F)F			1
CHEMBL2074826	ChEMBL		CN(CCCC(C[C@H]1[C@@H]([C@H]([C@@H]([C@H](O1)C(=O)O)O)O)O)C2=CN=CC=C2)N=O			1	1
CHEMBL2074853	ChEMBL		C1=CC(=C(C(=C1)C(=O)O)C2=C3C=C(C(=O)C=C3OC4=CC(=C(C=C42)Cl)O)Cl)C(=O)O.C1=CC(=C(C=C1C(=O)O)C2=C3C=C(C(=O)C=C3OC4=CC(=C(C=C42)Cl)O)Cl)C(=O)O			1
CHEMBL2074882	ChEMBL	TETRAMETHYLRHODAMINE	CN(C)C1=CC2=C(C=C1)C(=C3C=CC(=[N+](C)C)C=C3O2)C4=CC=CC=C4C(=O)[O-]			1
CHEMBL2074883	ChEMBL	RHODAMINE II	CN(C)C1=CC2=C(C=C1)C(=C3C=CC(=[N+](C)C)C=C3O2)C4=CC=CC=C4C(=O)OC			1
CHEMBL2074884	ChEMBL	RHODAMINE I	CCOC(=O)C1=CC=CC=C1C2=C3C=CC(=[N+](C)C)C=C3OC4=C2C=CC(=C4)N(C)C			1
CHEMBL2074885	ChEMBL	6alpha-Glucuronosylhyodeoxycholate	C[C@H](CCC(=O)O)[C@H]1CC[C@@H]2[C@@]1(CC[C@H]3[C@H]2C[C@@H]([C@H]4[C@@]3(CC[C@H](C4)O)C)O[C@H]5[C@@H]([C@H]([C@@H]([C@H](O5)C(=O)O)O)O)O)C			1
CHEMBL2074886	ChEMBL	MONOHYDROXY MONOGLUTATHIONYL CHLORAMBUCIL	C1=CC(=CC=C1CCCC(=O)O)N(CCO)CCSCC(C(=O)NCC(=O)O)NC(=O)CCC(C(=O)O)N			1
CHEMBL2074887	ChEMBL	BISGLUTATHIONYL CHLORAMBUCIL	C=C([C@H](CSCCN(CCSC[C@@H](C(=O)NCC(=O)O)NC(=O)CC[C@@H](C(=O)O)N)C1=CC=C(C=C1)CCCC(=O)O)NC(=O)CC[C@@H](C(=O)O)N)NCC(=O)O			1
CHEMBL2074945	ChEMBL		COC1=C(C=C(C=C1O)[C@@H]2[C@@H](CC3=C(C=C(C=C3O2)O)O)OC(=O)C4=CC(=C(C(=C4)O)OC)O)O			1
CHEMBL213947	ChEMBL		C1=CC(=C(C=C1[N+](=O)[O-])[N+](=O)[O-])SC[C@H](C(=O)NCC(=O)O)NC(=O)CC[C@@H](C(=O)O)N			1
CHEMBL2448598	ChEMBL		CCCCCC(=O)OCC(COP(=O)([O-])OCC[N+](C)(C)C1=CC=C(C2=NON=C12)[N+](=O)[O-])OC(=O)CCCCC			1
CHEMBL3038248	ChEMBL		CC1=C(NC(=C1CCC(=O)O[C@H]2[C@H]([C@H]([C@H]([C@H](O2)C(=O)O)O)O)O)CC3=C(C(=C(N3)/C=C\4/C(=C(C(=O)N4)C)C=C)C)CCC(=O)O[C@H]5[C@H]([C@@H]([C@H]([C@@H](O5)C(=O)O)O)O)O)/C=C\6/C(=C(C(=O)N6)C=C)C			1				1	1
CHEMBL34259	ChEMBL	METHOTREXATE	CN(CC1=CN=C2C(=N1)C(=NC(=N2)N)N)C3=CC=C(C=C3)C(=O)N[C@@H](CCC(=O)O)C(=O)O			1		0
CHEMBL3542370	ChEMBL		C1=CC(=CC=C1C2=CC(=O)C3=C(O2)C=C(C(=C3O)O[C@H]4[C@@H]([C@H]([C@@H]([C@H](O4)C(=O)O)O)O)O)O)O			0
CHEMBL362919	ChEMBL	METHOXYCHLOR	COC1=CC=C(C=C1)C(C2=CC=C(C=C2)OC)C(Cl)(Cl)Cl			1
CHEMBL36327	ChEMBL	EPICATECHIN GALLATE	C1[C@H]([C@H](OC2=CC(=CC(=C21)O)O)C3=CC(=C(C=C3)O)O)OC(=O)C4=CC(=C(C(=C4)O)O)O			1
CHEMBL402140	ChEMBL	RHODAMINE 6G HYDROCHLORIDE	CCNC1=CC2=C(C=C1C)C(=C3C=C(C(=[NH+]CC)C=C3O2)C)C4=CC=CC=C4C(=O)OCC.[Cl-]			1
CHEMBL417	ChEMBL	EPIRUBICIN	C[C@H]1[C@@H]([C@H](C[C@@H](O1)O[C@H]2C[C@@](CC3=C2C(=C4C(=C3O)C(=O)C5=C(C4=O)C(=CC=C5)OC)O)(C(=O)CO)O)N)O			1
CHEMBL4303669	ChEMBL	ZOLEDRONIC ACID	C1=CN(C=N1)CC(O)(P(=O)(O)O)P(=O)(O)O.O			1
CHEMBL463	ChEMBL	AMINOHIPPURIC ACID	C1=CC(=CC=C1C(=O)NCC(=O)O)N			1	1	0			1
CHEMBL487805	ChEMBL	SCUTELLARIN	C1=CC(=CC=C1C2=CC(=O)C3=C(C(=C(C=C3O2)O[C@H]4[C@@H]([C@H]([C@@H]([C@H](O4)C(=O)O)O)O)O)O)O)O			0			1
CHEMBL494753	ChEMBL	ESTRONE SULFURIC ACID	C[C@]12CC[C@H]3[C@H]([C@@H]1CCC2=O)CCC4=C3C=CC(=C4)OS(=O)(=O)O			1				1
CHEMBL495936	ChEMBL	LEUKOTRIEN C4	CCCCC/C=C\C/C=C\C=C\C=C\[C@H]([C@H](CCCC(=O)O)O)SC[C@H](C(=O)NCC(=O)O)NC(=O)CC[C@@H](C(=O)O)N			1					1
CHEMBL508538	ChEMBL	ARSENIC TRI GLUTATHIONE	C(CC(=O)N[C@@H](CS[As](SC[C@@H](C(=O)NCC(=O)O)NC(=O)CC[C@@H](C(=O)O)N)SC[C@@H](C(=O)NCC(=O)O)NC(=O)CC[C@@H](C(=O)O)N)C(=O)NCC(=O)O)[C@@H](C(=O)O)N			1
CHEMBL51628	ChEMBL	UMBELLIFERONE	C1=CC(=CC2=C1C=CC(=O)O2)O			0
CHEMBL559294	ChEMBL		COC1=C(C=C(C=C1O)C(=O)O[C@@H]2CC3=C(C=C(C=C3O[C@@H]2C4=CC(=C(C(=C4)O)O)O)O)O)O			1
CHEMBL7463	ChEMBL	GF-109203	CN(C)CCCN1C=C(C2=CC=CC=C21)C3=C(C(=O)NC3=O)C4=CNC5=CC=CC=C54			1
CHEMBL837	ChEMBL	7-ETHYL-10-HYDROXYCAMPTOTHECIN	CCC1=C2CN3C(=CC4=C(C3=O)COC(=O)[C@@]4(CC)O)C2=NC5=C1C=C(C=C5)O			1
mbcd0000080	Metrabase	5-CARBOXYFLUORESCEIN	C1=CC2=C(C=C1C(=O)O)C(=O)OC23C4=C(C=C(C=C4)O)OC5=C3C=CC(=C5)O			1	1
mbcd0000100	Metrabase	9-AMINOCAMPTOTHECIN	CC[C@@]1(C2=C(COC1=O)C(=O)N3CC4=CC5=C(C=CC=C5N=C4C3=C2)N)O			0
mbcd0000133	Metrabase	ALPHA-NAPHTHYL ISOCYANATE	C1=CC=C2C(=C1)C=CC=C2N=C=O			0
mbcd0000172	Metrabase	BENZYL AMINE	C1=CC=C(C=C1)CN			0
mbcd0000182	Metrabase	BETA-SITOSTEROL	CC[C@H](CC[C@@H](C)[C@H]1CC[C@@H]2[C@@]1(CC[C@H]3[C@H]2CC=C4[C@@]3(CC[C@@H](C4)O)C)C)C(C)C			0
mbcd0000187	Metrabase	BILIRUBIN MONOGLUCURONIDE	CC1=C(NC(=C1CCC(=O)[O-])CC2=C(C(=C(N2)/C=C\3/C(=C(C(=O)N3)C=C)C)C)CCC(=O)O[C@H]4[C@@H]([C@H](O[C@H]([C@@H]4O)O)C(=O)[O-])O)/C=C\5/C(=C(C(=O)N5)C)C=C			1
mbcd0000528	Metrabase	LEUKOTRIENE E4	CCCCCC=CCC=C/C=C/C=C/[C@H]([C@H](CCCC(=O)O)O)SC[C@@H](C(=O)O)N			1
mbcd0000603	Metrabase	N-ETHYLMALEIMIDE-GS	CCN1C(=O)CC(C1=O)SC[C@@H](C(=O)NCC(=O)O)NC(=O)CC[C@@H](C(=O)O)N			1
mbcd0000615	Metrabase	NARINGIN	C[C@H]1[C@@H]([C@H]([C@H]([C@@H](O1)O[C@@H]2[C@H]([C@@H]([C@H](O[C@H]2OC3=CC(=C4C(=O)C[C@H](OC4=C3)C5=CC=C(C=C5)O)O)CO)O)O)O)O)O			0
mbcd0000627	Metrabase	NNAL-O-GLUCURONIDE	CN(CCCC(C1=CN=CC=C1)O[C@H]2[C@@H]([C@H]([C@@H]([C@H](O2)C(=O)O)O)O)O)N=O			1
mbcd0000679	Metrabase	PHENETHYL AMINE	C1=CC=C(C=C1)CCN			0
mbcd0000680	Metrabase	PHENETHYL ISOCYANATE	C1=CC=C(C=C1)CCN=C=O			0
mbcd0000713	Metrabase	PROSTAGLANDIN A1	CCCCC[C@@H](C=CC1=C(C(=O)CC1)CCCCCCC(=O)O)O			0
mbcd0000719	Metrabase	PROSTAGLANDIN F2ALPHA	CCCCC[C@@H](C=C[C@H]1[C@@H](C[C@@H]([C@@H]1CC=CCCCC(=O)O)O)O)O			0
mbcd0000843	Metrabase	TETRANDRINE	CN1CCC2=CC(=C3C=C2[C@@H]1CC4=CC=C(C=C4)OC5=C(C=CC(=C5)C[C@H]6C7=C(O3)C(=C(C=C7CCN6C)OC)OC)OC)OC			0
mbcd0001075	Metrabase	CEFTAZIDIME	CC(C)(C(=O)O)ON=C(C1=CSC(=N1)N)C(=O)N[C@H]2[C@@H]3N(C2=O)C(=C(CS3)C[N+]4=CC=CC=C4)C(=O)[O-]			0
mbcd0001129	Metrabase	ROFECOXIB	CS(=O)(=O)C1=CC=C(C=C1)C2=C(C(=O)OC2)C3=CC=CC=C3			0
mbcd0001216	Metrabase	FLUORESCEIN	C1=CC=C2C(=C1)C(=O)OC23C4=C(C=C(C=C4)O)OC5=C3C=CC(=C5)O			1
mbcd0001267	Metrabase	ALPROSTADIL	CCCCC[C@@H](C=C[C@H]1[C@@H](CC(=O)[C@@H]1CCCCCCC(=O)O)O)O			0
mbcd0001343	Metrabase	DINOPROSTONE	CCCCC[C@@H](C=C[C@H]1[C@@H](CC(=O)[C@@H]1CC=CCCCC(=O)O)O)O			0
mbcd0001492	Metrabase	IDARUBICIN	C[C@H]1[C@H]([C@H](C[C@@H](O1)O[C@H]2C[C@@](CC3=C2C(=C4C(=C3O)C(=O)C5=CC=CC=C5C4=O)O)(C(=O)C)O)N)O			1
mbcd0001532	Metrabase	PACLITAXEL	CC1=C2[C@H](C(=O)[C@@]3([C@H](C[C@@H]4[C@]([C@H]3[C@@H]([C@@](C2(C)C)(C[C@@H]1OC(=O)[C@@H]([C@H](C5=CC=CC=C5)NC(=O)C6=CC=CC=C6)O)O)OC(=O)C7=CC=CC=C7)(CO4)OC(=O)C)O)C)OC(=O)C			1
mbcd0001837	Metrabase	FURAZANCARBOXAMIDE, 4-PHENYL-, 5-OXIDE	C1=CC=C(C=C1)C2=[N+](ON=C2C(=O)N)[O-]			0
mbcd0001839	Metrabase	3-AMINO-4-PHENYLFUROXAN	C1=CC=C(C=C1)C2=NO[N+](=C2N)[O-]			0
mbcd0002019	Metrabase	1,2,5-OXADIAZOLE, 3-(HEXYLOXY)-4-(PHENYLSULFONYL)-	CCCCCCOC1=NON=C1S(=O)(=O)C2=CC=CC=C2			0
mbcd0002291	Metrabase	3-METHOXY-4-PHENYL-1,2,5-OXADIAZOLE 5-OXIDE	COC1=NO[N+](=C1C2=CC=CC=C2)[O-]			0
mbcd0002295	Metrabase	4-AMINO-3-PHENYLFUROXAN	C1=CC=C(C=C1)C2=[N+](ON=C2N)[O-]			0
mbcd0002323	Metrabase	INDINAVIR	CC(C)(C)NC(=O)[C@@H]1CN(CCN1C[C@H](C[C@@H](CC2=CC=CC=C2)C(=O)N[C@@H]3[C@@H](CC4=CC=CC=C34)O)O)CC5=CN=CC=C5			1
mbcd0002393	Metrabase	BENZOIC ACID, 2-(6-AMINO-3-IMINO-3H-XANTHEN-9-YL)-, METHYL ESTER	COC(=O)C1=CC=CC=C1C2=C3C=CC(=N)C=C3OC4=C2C=CC(=C4)N			1	1
mbcd0002471	Metrabase	FURAZAN, METHOXYPHENYL-, 2-OXIDE	COC1=[N+](ON=C1C2=CC=CC=C2)[O-]			0
mbcd0002612	Metrabase	FURAZANCARBOXAMIDE, 4-PHENYL-, 2-OXIDE	C1=CC=C(C=C1)C2=NO[N+](=C2C(=O)N)[O-]			0
mbcd0002634	Metrabase	DARUNAVIR	CC(C)CN(C[C@H]([C@H](CC1=CC=CC=C1)NC(=O)O[C@H]2CO[C@@H]3[C@H]2CCO3)O)S(=O)(=O)C4=CC=C(C=C4)N			0
mbcd0002643	Metrabase	4-METHYL-3-PHENYLFUROXAN	CC1=NO[N+](=C1C2=CC=CC=C2)[O-]			0
mbcd0002644	Metrabase	1,2,5-OXADIAZOLE-3-SULFONAMIDE, 4-PHENYL-, 5-OXIDE	C1=CC=C(C=C1)C2=[N+](ON=C2S(=O)(=O)N)[O-]			0
mbcd0002645	Metrabase	DIPHENYLFUROXAN	C1=CC=C(C=C1)C2=NO[N+](=C2C3=CC=CC=C3)[O-]			0
mbcd0002667	Metrabase	COLCHICINE	CC(=O)N[C@H]1CCC2=CC(=C(C(=C2C3=CC=C(C(=O)C=C13)OC)OC)OC)OC			1
mbcd0002775	Metrabase	3-METHYL-4-PHENYLFUROXAN	CC1=[N+](ON=C1C2=CC=CC=C2)[O-]			0
mbcd0002805	Metrabase	1,2,5-OXADIAZOLE-3-SULFONAMIDE, 4-PHENYL-, 2-OXIDE	C1=CC=C(C=C1)C2=NO[N+](=C2S(=O)(=O)N)[O-]			0
mbcd0002824	Metrabase	PB 28	COC1=CC=CC2=C1CCCC2CCCN3CCN(CC3)C4CCCCC4			0
mbcd0002890	Metrabase	4-BENZENESULFONYL-3-METHYLFUROXAN	CC1=[N+](ON=C1S(=O)(=O)C2=CC=CC=C2)[O-]			0
mbcd0002962	Metrabase	1,2,5-OXADIAZOLE, 3-BUTOXY-4-(PHENYLSULFONYL)-	CCCCOC1=NON=C1S(=O)(=O)C2=CC=CC=C2			0
mbcd0002991	Metrabase	KETOPROFEN	CC(C1=CC(=CC=C1)C(=O)C2=CC=CC=C2)C(=O)O			0	0
mbcd0003013	Metrabase	IBUPROFEN	CC(C)CC1=CC=C(C=C1)C(C)C(=O)O			0	0
mbcd0003046	Metrabase	2-AMINO-5,6,7,8-TETRAHYDRO-4H-[1]BENZOTHIENO[2,3-D][1,3]THIAZIN-4-ONE	C1CCC2=C(C1)C3=C(S2)N=C(SC3=O)N			0	0
mbcd0003070	Metrabase	DEHYDROEPIANDROSTERONE SULFATE	C[C@]12CC[C@H]3[C@H]([C@@H]1CCC2=O)CC=C4[C@@]3(CC[C@@H](C4)OS(=O)(=O)O)C			1
mbcd0003071	Metrabase	N-(5,6,7,8-TETRAHYDRO-4-OXO-4H-[1]BENZOTHIENO[2,3-D][1,3]THIAZIN-2-YL)-BENZAMIDE	C1CCC2=C(C1)C3=C(S2)N=C(SC3=O)NC(=O)C4=CC=CC=C4			0	0
mbcd0003072	Metrabase	CELECOXIB	CC1=CC=C(C=C1)C2=CC(=NN2C3=CC=C(C=C3)S(=O)(=O)N)C(F)(F)F			0
mbcd0003074	Metrabase	GLYBURIDE	COC1=C(C=C(C=C1)Cl)C(=O)NCCC2=CC=C(C=C2)S(=O)(=O)NC(=O)NC3CCCCC3			0	0
mbcd0003076	Metrabase	NARINGENIN	C1[C@H](OC2=CC(=CC(=C2C1=O)O)O)C3=CC=C(C=C3)O			0
mbcd0003078	Metrabase	GLUTATHIONE	C(CC(=O)N[C@@H](CS)C(=O)NCC(=O)O)[C@@H](C(=O)O)N			1
mbcd0003106	Metrabase	FLURBIPROFEN	CC(C1=CC(=C(C=C1)C2=CC=CC=C2)F)C(=O)O			0	0
mbcd0003110	Metrabase	ADEFOVIR	C1=NC(=C2C(=N1)N(C=N2)CCOCP(=O)(O)O)N			1
mbcd0003120	Metrabase	QUERCETIN	C1=CC(=C(C=C1C2=C(C(=O)C3=C(C=C(C=C3O2)O)O)O)O)O			1
mbcd0003122	Metrabase	5-CARBOXYFLUORESCEIN DIACETATE	CC(=O)OC1=CC2=C(C=C1)C3(C4=C(C=C(C=C4)C(=O)O)C(=O)O3)C5=C(O2)C=C(C=C5)OC(=O)C			1	1
mbcd0003187	Metrabase	TOPOTECAN	CC[C@@]1(C2=C(COC1=O)C(=O)N3CC4=CC5=C(C=CC(=C5CN(C)C)O)N=C4C3=C2)O			1
mbcd0003506	Metrabase	PIPERACILLIN	CCN1CCN(C(=O)C1=O)C(=O)N[C@H](C2=CC=CC=C2)C(=O)N[C@H]3[C@@H]4N(C3=O)[C@H](C(S4)(C)C)C(=O)O			0
mbcd0003877	Metrabase	CITALOPRAM	CN(C)CCCC1(C2=C(CO1)C=C(C=C2)C#N)C3=CC=C(C=C3)F			1
mbcd0004749	Metrabase	HESPERETIN	COC1=C(C=C(C=C1)[C@@H]2CC(=O)C3=C(C=C(C=C3O2)O)O)O			0
mbcd0010468	Metrabase	KANACIN	C1[C@H]([C@@H]([C@H]([C@@H]([C@H]1N)O[C@@H]2[C@@H]([C@H]([C@@H]([C@H](O2)CN)O)O)O)O)O[C@@H]3[C@@H]([C@H]([C@@H]([C@H](O3)CO)O)N)O)N			0
mbcd0013632	Metrabase	DAIDZEIN	C1=CC(=CC=C1C2=COC3=C(C2=O)C=CC(=C3)O)O			0
mbcd0020727	Metrabase	CEFOTIAM	CN(C)CCN1C(=NN=N1)SCC2=C(N3[C@@H]([C@@H](C3=O)NC(=O)CC4=CSC(=N4)N)SC2)C(=O)O			0
mbcd0023723	Metrabase	FISETIN	C1=CC(=C(C=C1C2=C(C(=O)C3=C(O2)C=C(C=C3)O)O)O)O			0
mbcd0026436	Metrabase	ISINDONE	CC(C1=CC=C(C=C1)N2CC3=CC=CC=C3C2=O)C(=O)O			0
mbcd0026443	Metrabase	BENZYL ISOTHIOCYANATE	C1=CC=C(C=C1)CN=C=S			0
mbcd0027056	Metrabase	MELPHALAN (NO STEREO)	C1=CC(=CC=C1CC(C(=O)O)N)N(CCCl)CCCl			0
mbcd0027062	Metrabase	VERAPAMIL	CC(C)C(CCCN(C)CCC1=CC(=C(C=C1)OC)OC)(C#N)C2=CC(=C(C=C2)OC)OC			1
mbcd0027677	Metrabase	ALPHA-NAPHTHYL AMINE	C1=CC=C2C(=C1)C=CC=C2N			0
mbcd0027726	Metrabase	DOCETAXEL	CC1=C2[C@H](C(=O)[C@@]3([C@H](C[C@@H]4[C@]([C@H]3[C@@H]([C@@](C2(C)C)(C[C@@H]1OC(=O)[C@@H]([C@H](C5=CC=CC=C5)NC(=O)OC(C)(C)C)O)O)OC(=O)C6=CC=CC=C6)(CO4)OC(=O)C)O)C)O			1
mbcd0029142	Metrabase	(-)-EPIGALLOCATECHIN GALLATE	C1[C@H]([C@H](OC2=CC(=CC(=C21)O)O)C3=CC(=C(C(=C3)O)O)O)OC(=O)C4=CC(=C(C(=C4)O)O)O			1
mbcd0029347	Metrabase	BETA-ESTRADIOL 3-(BETA-D-GLUCURONIDE)	C[C@]12CC[C@H]3[C@H]([C@@H]1CC[C@@H]2O)CCC4=C3C=CC(=C4)O[C@H]5[C@@H]([C@H]([C@@H]([C@H](O5)C(=O)O)O)O)O			1
mbcd0029371	Metrabase	GENISTEIN-7-GLUCOSIDE	C1=CC(=CC=C1C2=COC3=CC(=CC(=C3C2=O)O)O[C@H]4[C@@H]([C@H]([C@@H]([C@H](O4)CO)O)O)O)O			0
mbcd0029377	Metrabase	GENTAMICIN	C[C@H]([C@@H]1CC[C@H]([C@H](O1)O[C@@H]2[C@H](C[C@H]([C@@H]([C@H]2O)O[C@@H]3[C@@H]([C@H]([C@@](CO3)(C)O)NC)O)N)N)N)NC			0
mbcd0029414	Metrabase	ACETOCHLOR-GSH	CCC1=CC=CC(=C1N(COCC)C(=O)CSC[C@@H](C(=O)NCC(=O)O)NC(=O)CC[C@@H](C(=O)O)N)C			0
mbcd0029415	Metrabase	ACETOCHLOR-CYS	CCC1=CC=CC(=C1N(COCC)C(=O)CSC[C@@H](C(=O)O)N)C			0
mbcd0029417	Metrabase	2-CHLORO-N-(2-METHYL-6-ETHYLPHENYL)ACETAMIDE-CYS	CCC1=CC=CC(=C1NC(=O)CSC[C@@H](C(=O)O)N)C			0
mbcd0029455	Metrabase	9-NITROCAMPTOTHECIN	CC[C@@]1(C2=C(COC1=O)C(=O)N3CC4=CC5=C(C=CC=C5[N+](=O)[O-])N=C4C3=C2)O			0
mbcd0029932	Metrabase	AFLATOXIN B1	COC1=C2C3=C(C(=O)CC3)C(=O)OC2=C4[C@@H]5C=CO[C@@H]5OC4=C1			1
mbcd0030092	Metrabase	1-CYCLOHEXYL-4-[(2-PHENYL-1,3-OXAZOL-4-YL)METHYL]PIPERAZINE	C1CCC(CC1)N2CCN(CC2)CC3=COC(=N3)C4=CC=CC=C4			0
mbcd0030093	Metrabase	PIPERAZINE, 1-CYCLOHEXYL-4-[(2-PHENYL-4-THIAZOLYL)METHYL]-	C1CCC(CC1)N2CCN(CC2)CC3=CSC(=N3)C4=CC=CC=C4			0
mbcd0030096	Metrabase	PIPERAZINE, 1-[[2-(3-BROMOPHENYL)-4-OXAZOLYL]METHYL]-4-CYCLOHEXYL-	C1CCC(CC1)N2CCN(CC2)CC3=COC(=N3)C4=CC(=CC=C4)Br			0
mbcd0030099	Metrabase	PIPERAZINE, 1-[[2-(4-BROMOPHENYL)-4-OXAZOLYL]METHYL]-4-CYCLOHEXYL-	C1CCC(CC1)N2CCN(CC2)CC3=COC(=N3)C4=CC=C(C=C4)Br			0
mbcd0030101	Metrabase	PIPERAZINE, 1-[[2-(3-CHLOROPHENYL)-4-OXAZOLYL]METHYL]-4-CYCLOHEXYL-	C1CCC(CC1)N2CCN(CC2)CC3=COC(=N3)C4=CC(=CC=C4)Cl			0
mbcd0030103	Metrabase	PIPERAZINE, 1-[[2-(4-CHLOROPHENYL)-4-OXAZOLYL]METHYL]-4-CYCLOHEXYL-	C1CCC(CC1)N2CCN(CC2)CC3=COC(=N3)C4=CC=C(C=C4)Cl			0
mbcd0030109	Metrabase	PIPERAZINE, 1-CYCLOHEXYL-4-[[2-(3-METHOXYPHENYL)-4-OXAZOLYL]METHYL]-	COC1=CC=CC(=C1)C2=NC(=CO2)CN3CCN(CC3)C4CCCCC4			0
mbcd0030111	Metrabase	PIPERAZINE, 1-CYCLOHEXYL-4-[[2-(4-METHOXYPHENYL)-4-OXAZOLYL]METHYL]-	COC1=CC=C(C=C1)C2=NC(=CO2)CN3CCN(CC3)C4CCCCC4			0
mbcd0030116	Metrabase	PIPERAZINE, 1-CYCLOHEXYL-4-[[2-(3-NITROPHENYL)-4-OXAZOLYL]METHYL]-	C1CCC(CC1)N2CCN(CC2)CC3=COC(=N3)C4=CC(=CC=C4)[N+](=O)[O-]			0
mbcd0030500	Metrabase	PROSTAGLANDIN A2	CCCCC[C@@H](C=C[C@H]1C=CC(=O)[C@@H]1CC=CCCCC(=O)O)O			0
mbcd0031006	Metrabase	VENOSMINE	C[C@H]1[C@@H]([C@H]([C@H]([C@@H](O1)OC[C@@H]2[C@H]([C@@H]([C@H]([C@@H](O2)OC3=CC(=C4C(=C3)OC(=CC4=O)C5=CC(=C(C=C5)OC)O)O)O)O)O)O)O)O			0
mbcd0031129	Metrabase	5-CARBOXY-2',7'-DICHLOROFLUORESCEIN	C1=CC2=C(C=C1C(=O)O)C(=O)OC23C4=CC(=C(C=C4OC5=CC(=C(C=C35)Cl)O)O)Cl			1	1
mbcd0031130	Metrabase	6-CARBOXY-2',7'-DICHLOROFLUORESCEIN	C1=CC2=C(C=C1C(=O)O)C3(C4=CC(=C(C=C4OC5=CC(=C(C=C53)Cl)O)O)Cl)OC2=O			1	1
mbcd0031178	Metrabase	TOSUFLOXACIN	C1CN(CC1N)C2=C(C=C3C(=O)C(=CN(C3=N2)C4=C(C=C(C=C4)F)F)C(=O)O)F			0
mbcd0031202	Metrabase	FENITROTHION	CC1=C(C=CC(=C1)OP(=S)(OC)OC)[N+](=O)[O-]			1
mbcd0031213	Metrabase	4(3H)-QUINAZOLINONE, 2-[4-(DIMETHYLAMINO)PHENYL]-3-(PHENYLMETHYL)-	CN(C)C1=CC=C(C=C1)C2=NC3=CC=CC=C3C(=O)N2CC4=CC=CC=C4			0
mbcd0031214	Metrabase	4(3H)-QUINAZOLINONE, 2-[4-(DIMETHYLAMINO)PHENYL]-3-HEXYL-	CCCCCCN1C(=NC2=CC=CC=C2C1=O)C3=CC=C(C=C3)N(C)C			0
mbcd0031237	Metrabase	BENZYLISOCYANATE	C1=CC=C(C=C1)CN=C=O			0
mbcd0031258	Metrabase	NBD-PHOSPHATIDYLCHOLINE	CCCCCCCCCCCCCCCC(=O)OC[C@H](COP(=O)(O)OCC[N+](C)(C)C)OC(=O)CCCCCNC1=CC=C(C2=NON=C12)[N+](=O)[O-]			1
mbcd0031261	Metrabase	LEUKOTRIEN D4	CCCCCC=CCC=C/C=C/C=C/[C@H]([C@H](CCCC(=O)O)O)SC[C@@H](C(=O)NCC(=O)O)N			1
mbcd0031308	Metrabase	6,7,8,9-TETRAHYDRO-4-[4-[2-(4-METHOXYPHENYL)ETHYL]-1-PIPERAZINYL]-PYRIMIDO[4,5-B]INDOLIZINE-10-CARBONITRILE	COC1=CC=C(C=C1)CCN2CCN(CC2)C3=NC=NC4=C3N5CCCCC5=C4C#N			0
mbcd0031315	Metrabase	PROSTAGLANDIN F1ALPHA	CCCCC[C@@H](C=C[C@H]1[C@@H](C[C@@H]([C@@H]1CCCCCCC(=O)O)O)O)O			0
mbcd0031382	Metrabase	FLUORESCEIN DIACETATE	CC(=O)OC1=CC2=C(C=C1)C3(C4=C(O2)C=C(C=C4)OC(=O)C)C5=CC=CC=C5C(=O)O3			1
mbcd0031426	Metrabase	ASPOXICILLIN	CC1([C@@H](N2[C@H](S1)[C@@H](C2=O)NC(=O)[C@@H](C3=CC=C(C=C3)O)NC(=O)[C@@H](CC(=O)NC)N)C(=O)O)C			0
mbcd0031441	Metrabase	6-CARBOXY-2',7'-DICHOLOROFLUORESCEIN-DA	CC(=O)OC1=C(C=C2C(=C1)OC3=CC(=C(C=C3C24C5=C(C=CC(=C5)C(=O)O)C(=O)O4)Cl)OC(=O)C)Cl			1	1
mbcd0031443	Metrabase	5-CHLOROMETHYLFLUORESCEIN DIACETATE	CC(=O)OC1=CC2=C(C=C1)C3(C4=C(C=C(C=C4)CCl)C(=O)O3)C5=C(O2)C=C(C=C5)OC(=O)C			1	1
mbcd0031444	Metrabase	5-CHLOROMETHYLFLUORESCEIN	C1=CC2=C(C=C1CCl)C(=O)OC23C4=C(C=C(C=C4)O)OC5=C3C=CC(=C5)O			1	1
mbcd0031446	Metrabase	5-CARBOXY-2',7'-DICHOLOROFLUORESCEIN-DA	CC(=O)OC1=C(C=C2C(=C1)OC3=CC(=C(C=C3C24C5=C(C=C(C=C5)C(=O)O)C(=O)O4)Cl)OC(=O)C)Cl			1	1
mbcd0031449	Metrabase	DIOC2	CCN1C2=CC=CC=C2OC1=CC=CC3=[N+](C4=CC=CC=C4O3)CC			0
mbcd0031451	Metrabase	BCPCF	C1=CC2=C(C=C1C(=O)O)C(=O)OC23C4=C(C=C(C(=C4)CCCC(=O)O)O)OC5=C3C=C(C(=C5)O)CCCC(=O)O			1	1
mbcd0031487	Metrabase	2-[4-(DIPHENYLMETHYL)-1-PIPERAZINYL]ETHYL 5-(4,6-DIMETHYL-2-OXIDO-1,3,2-DIOXAPHOSPHI-2-YL)-2,6-DIMETHYL-4-(3-NITROPHENYL)NICOTINATE	CC1CC(OP(=O)(O1)C2=C(C(=C(N=C2C)C)C(=O)OCCN3CCN(CC3)C(C4=CC=CC=C4)C5=CC=CC=C5)C6=CC(=CC=C6)[N+](=O)[O-])C			0
CHEMBL1069	ChEMBL	VALSARTAN	CCCCC(=O)N(CC1=CC=C(C=C1)C2=CC=CC=C2C3=NNN=N3)C(C(C)C)C(=O)O				1
CHEMBL115	ChEMBL	INDINAVIR	CC(C)(C)NC(=O)C1CN(CCN1CC(CC(CC2=CC=CC=C2)C(=O)NC3C(CC4=CC=CC=C34)O)O)CC5=CN=CC=C5				1
CHEMBL1213271	ChEMBL	2-AMINO-1-METHYL-6- PHENYLIMIDAZO[4,5- B]PYRIDINE	CN1C2=C(N=CC(=C2)C3=CC=CC=C3)N=C1N				1
CHEMBL1286	ChEMBL	LEVETIRACETAM	CCC(C(=O)N)N1CCCC1=O				0
CHEMBL1289926	ChEMBL	AXITINIB	CNC(=O)C1=CC=CC=C1SC2=CC3=C(C=C2)C(=NN3)C=CC4=CC=CC=N4				0
CHEMBL1516	ChEMBL	OLMESARTAN	CCCC1=NC(=C(N1CC2=CC=C(C=C2)C3=CC=CC=C3C4=NNN=N4)C(=O)O)C(C)(C)O				1
CHEMBL1543	ChEMBL	GLUTATHIONE	C(CC(=O)NC(CS)C(=O)NCC(=O)O)C(C(=O)O)N				1
CHEMBL159	ChEMBL	VINBLASTINE	CCC1(CC2CC(C3=C(CCN(C2)C1)C4=CC=CC=C4N3)(C5=C(C=C6C(=C5)C78CCN9C7C(C=CC9)(C(C(C8N6C)(C(=O)OC)O)OC(=O)C)CC)OC)C(=O)OC)O				1
CHEMBL163	ChEMBL	RITONAVIR	CC(C)C1=NC(=CS1)CN(C)C(=O)NC(C(C)C)C(=O)NC(CC2=CC=CC=C2)CC(C(CC3=CC=CC=C3)NC(=O)OCC4=CN=CS4)O				1
CHEMBL1679	ChEMBL	LEUCOVORIN	C1C(N(C2=C(N1)N=C(NC2=O)N)C=O)CNC3=CC=C(C=C3)C(=O)NC(CCC(=O)O)C(=O)O				1
CHEMBL1743143	ChEMBL		CCC1=C2CN3C(=CC4=C(C3=O)COC(=O)C4(CC)O)C2=NC5=C1C=C(C=C5)OCC6C(C(C(C(O6)C(=O)O)O)O)O				1
CHEMBL2074711	ChEMBL	GREPAFLOXACIN GLUCURONIDE	CC1CN(CCN1)C2=C(C(=C3C(=C2)N(C=C(C3=O)C(=O)OC4C(C(C(C(O4)C(=O)O)O)O)O)C5CC5)C)F				1
CHEMBL2074720	ChEMBL	BILIRUBIN MONOGLUCURONIDE	CC1=C(NC(=C1CCC(=O)O)CC2=C(C(=C(N2)C=C3C(=C(C(=O)N3)C)C=C)C)CCC(=O)OC4C(C(C(C(O4)C(=O)O)O)O)O)C=C5C(=C(C(=O)N5)C=C)C				1
CHEMBL2074786	ChEMBL		C1=CC(=O)N(C1=O)CCSCC(CNCC(=O)O)NC(=O)CCC(C(=O)O)N				1
CHEMBL2074811	ChEMBL		CC(CCC(=O)NC(CCCCNC1=CC=C(C2=NON=C12)[N+](=O)[O-])COO)[C@H]3CC[C@@H]4[C@@]3(CC[C@H]5[C@H]4[C@@H](CC6[C@@]5(CC[C@H](C6)O)C)O)C				1
CHEMBL2074812	ChEMBL		CC(CCC(=O)NCC(=O)NC1=CC(=C(C=C1)C2=C3C=CC(=O)C=C3OC4=C2C=CC(=C4)O)C(=O)O)[C@H]5CC[C@@H]6[C@@]5([C@H](C[C@H]7[C@H]6[C@@H](CC8[C@@]7(CC[C@H](C8)O)C)O)O)C				1
CHEMBL2074815	ChEMBL		C1=CN2C(=CC(=O)N2C1=O)SC[C@H](C(=O)NCC(=O)O)NC(=O)CC[C@@H](C(=O)O)N				1
CHEMBL2074816	ChEMBL	Glutathione-methylfluorescein	C1=CC(=C(C=C1CSC[C@H](C(=O)NCC(=O)O)NC(=O)CC[C@@H](C(=O)O)N)C(=O)O)C2=C3C=CC(=O)C=C3OC4=C2C=CC(=C4)O				1
CHEMBL2074825	ChEMBL		CC12CCC3C(C1CCC2(C#C)O)CCC4=C3C=CC(=C4)OC5C(C(C(C(O5)C(=O)O)O)O)O				1
CHEMBL2074945	ChEMBL		COC1=C(C=C(C=C1O)C2C(CC3=C(C=C(C=C3O2)O)O)OC(=O)C4=CC(=C(C(=C4)O)OC)O)O				1
CHEMBL3038248	ChEMBL		CC1=C(NC(=C1CCC(=O)OC2C(C(C(C(O2)C(=O)O)O)O)O)CC3=C(C(=C(N3)C=C4C(=C(C(=O)N4)C)C=C)C)CCC(=O)OC5C(C(C(C(O5)C(=O)O)O)O)O)C=C6C(=C(C(=O)N6)C=C)C				1
CHEMBL3526716	ChEMBL		COC1=C(C=CC(=C1)OC[C@@H]2CNCC[C@H]2C3=CC=C(C=C3)F)O[C@H]4[C@@H]([C@H]([C@@H]([C@H](O4)C(=O)O)O)O)O				1
CHEMBL3526778	ChEMBL		COC1=C(C=CC(=C1)OC[C@@H]2CNCC[C@H]2C3=CC=C(C=C3)F)OS(=O)(=O)O				0
CHEMBL36327	ChEMBL	EPICATECHIN GALLATE	C1C(C(OC2=CC(=CC(=C21)O)O)C3=CC(=C(C=C3)O)O)OC(=O)C4=CC(=C(C(=C4)O)O)O				1
CHEMBL4173075	ChEMBL		CS(=O)(=O)C1=C2C(C(CC2=C(C=C1)OC3=CC(=CC(=C3)C#N)F)(F)F)O				0
CHEMBL4548482	ChEMBL		CS(=O)(=O)C1=C2[C@@H](C(CC2=C(C=C1)OC3=CC(=CC(=C3)C#N)F)(F)F)O[C@H]4[C@@H]([C@H]([C@@H]([C@H](O4)C(=O)O)O)O)O				1
CHEMBL495936	ChEMBL	LEUKOTRIEN C4	CCCCCC=CCC=CC=CC=CC(C(CCCC(=O)O)O)SCC(C(=O)NCC(=O)O)NC(=O)CCC(C(=O)O)N				1
CHEMBL509919	ChEMBL		CC1=CC(=C(C=C1)N(CC(=O)O)CC(=O)O)OCCOC2=C(C=CC(=C2)C3=C4C=C(C(=O)C=C4OC5=CC(=C(C=C53)Cl)O)Cl)N(CC(=O)O)CC(=O)O				1				1
CHEMBL559294	ChEMBL		COC1=C(C=C(C=C1O)C(=O)OC2CC3=C(C=C(C=C3OC2C4=CC(=C(C(=C4)O)O)O)O)O)O				1
CHEMBL589366	ChEMBL	3R14S-OCHRATOXIN A	CC1CC2=C(C=C(C(=C2C(=O)O1)O)C(=O)NC(CC3=CC=CC=C3)C(=O)O)Cl				1
CHEMBL832	ChEMBL	SULFINPYRAZONE	C1=CC=C(C=C1)N2C(=O)C(C(=O)N2C3=CC=CC=C3)CCS(=O)C4=CC=CC=C4				1			1	1
CHEMBL897	ChEMBL	PROBENECID	CCCN(CCC)S(=O)(=O)C1=CC=C(C=C1)C(=O)O				1	0		1	1
CHEMBL90555	ChEMBL	VINCRISTINE	CCC1(CC2CC(C3=C(CCN(C2)C1)C4=CC=CC=C4N3)(C5=C(C=C6C(=C5)C78CCN9C7C(C=CC9)(C(C(C8N6C=O)(C(=O)OC)O)OC(=O)C)CC)OC)C(=O)OC)O				1
mbcd0000100	Metrabase	9-AMINOCAMPTOTHECIN	CCC1(C2=C(COC1=O)C(=O)N3CC4=CC5=C(C=CC=C5N=C4C3=C2)N)O				0
mbcd0000124	Metrabase	ALBENDAZOLE SULPHOXIDE	CCCS(=O)C1=CC2=C(C=C1)N=C(N2)NC(=O)OC				0
mbcd0000199	Metrabase	BQ-123	CC(C)CC1C(=O)NC(C(=O)NC(C(=O)N2CCCC2C(=O)NC(C(=O)N1)C(C)C)CC(=O)O)CC3=CNC4=CC=CC=C43				1
mbcd0000231	Metrabase	CEFODIZIME	CC1=C(SC(=N1)SCC2=C(N3C(C(C3=O)NC(=O)C(=NOC)C4=CSC(=N4)N)SC2)C(=O)O)CC(=O)O				1
mbcd0000462	Metrabase	GLYCYRRHIZIC ACID	CC1(C2CCC3(C(C2(CCC1OC4C(C(C(C(O4)C(=O)O)O)O)OC5C(C(C(C(O5)C(=O)O)O)O)O)C)C(=O)C=C6C3(CCC7(C6CC(CC7)(C)C(=O)O)C)C)C)C				1
mbcd0000542	Metrabase	LOVASTATIN ACID	CCC(C)C(=O)OC1CC(C=C2C1C(C(C=C2)C)CCC(CC(CC(=O)O)O)O)C				0
mbcd0000603	Metrabase	N-ETHYLMALEIMIDE-GS	CCN1C(=O)CC(C1=O)SCC(C(=O)NCC(=O)O)NC(=O)CCC(C(=O)O)N				1
mbcd0000627	Metrabase	NNAL-O-GLUCURONIDE	CN(CCCC(C1=CN=CC=C1)OC2C(C(C(C(O2)C(=O)O)O)O)O)N=O				1
mbcd0000675	Metrabase	PHALLOIDIN	CC1C(=O)NC2CC3=C(NC4=CC=CC=C34)SCC(C(=O)N5CC(CC5C(=O)N1)O)NC(=O)C(NC(=O)C(NC(=O)C(NC2=O)CC(C)(CO)O)C)C(C)O				1
mbcd0000713	Metrabase	PROSTAGLANDIN A1	CCCCCC(C=CC1=C(C(=O)CC1)CCCCCCC(=O)O)O				0
mbcd0000719	Metrabase	PROSTAGLANDIN F2ALPHA	CCCCCC(C=CC1C(CC(C1CC=CCCCC(=O)O)O)O)O				0
mbcd0000757	Metrabase	S-DECYL-GLUTATHIONE	CCCCCCCCCCSCC(C(=O)NCC(=O)O)NC(=O)CCC(C(=O)O)N				1
mbcd0000772	Metrabase	SIMVASTATIN ACID	CCC(C)(C)C(=O)OC1CC(C=C2C1C(C(C=C2)C)CCC(CC(CC(=O)O)O)O)C				0
mbcd0000819	Metrabase	TAUROLITHOCHOLIC ACID 3-SULFATE	CC(CCC(=O)NCCS(=O)(=O)O)C1CCC2C1(CCC3C2CCC4C3(CCC(C4)OS(=O)(=O)O)C)C				1
mbcd0000824	Metrabase	TEMOCAPRILAT	C1C(SCC(C(=O)N1CC(=O)O)NC(CCC2=CC=CC=C2)C(=O)O)C3=CC=CS3				1
mbcd0000928	Metrabase	NICOTINE	CN1CCCC1C2=CN=CC=C2				0
mbcd0001021	Metrabase	OMEPRAZOLE	CC1=CN=C(C(=C1OC)C)CS(=O)C2=NC3=C(N2)C=C(C=C3)OC				0
mbcd0001107	Metrabase	ZIDOVUDINE	CC1=CN(C(=O)NC1=O)C2CC(C(O2)CO)N=[N+]=[N-]				0
mbcd0001173	Metrabase	MEDROXYPROGESTERONE	CC1CC2C(CCC3(C2CCC3(C(=O)C)O)C)C4(C1=CC(=O)CC4)C				0
mbcd0001267	Metrabase	ALPROSTADIL	CCCCCC(C=CC1C(CC(=O)C1CCCCCCC(=O)O)O)O				0
mbcd0001353	Metrabase	SALICYLIC ACID	C1=CC=C(C(=C1)C(=O)O)O				0
mbcd0001532	Metrabase	PACLITAXEL	CC1=C2C(C(=O)C3(C(CC4C(C3C(C(C2(C)C)(CC1OC(=O)C(C(C5=CC=CC=C5)NC(=O)C6=CC=CC=C6)O)O)OC(=O)C7=CC=CC=C7)(CO4)OC(=O)C)O)C)OC(=O)C				1
mbcd0001664	Metrabase	TAUROCHOLIC ACID	CC(CCC(=O)NCCS(=O)(=O)O)C1CCC2C1(C(CC3C2C(CC4C3(CCC(C4)O)C)O)O)C				1
mbcd0001677	Metrabase	5-METHYLTETRAHYDROFOLATE	CN1C(CNC2=C1C(=O)NC(=N2)N)CNC3=CC=C(C=C3)C(=O)NC(CCC(=O)O)C(=O)O				1
mbcd0001777	Metrabase	HALOPERIDOL	C1CN(CCC1(C2=CC=C(C=C2)Cl)O)CCCC(=O)C3=CC=C(C=C3)F				0
mbcd0001846	Metrabase	BENZOIC ACID, 4-[[[4-[2-(3,4-DIHYDRO-6,7-DIMETHOXY-2(1H)-ISOQUINOLINYL)ETHYL]PHENYL]AMINO]CARBONYL]-2-[(2-PYRAZINYLCARBONYL)AMINO]-, METHYL ESTER	COC1=C(C=C2CN(CCC2=C1)CCC3=CC=C(C=C3)NC(=O)C4=CC(=C(C=C4)C(=O)OC)NC(=O)C5=NC=CN=C5)OC				0
mbcd0002104	Metrabase	TARIQUIDAR	COC1=C(C=C2CN(CCC2=C1)CCC3=CC=C(C=C3)NC(=O)C4=CC(=C(C=C4NC(=O)C5=CC6=CC=CC=C6N=C5)OC)OC)OC				0
mbcd0002130	Metrabase	BENZOIC ACID, 4-[[[4-[2-(3,4-DIHYDRO-6,7-DIMETHOXY-2(1H)-ISOQUINOLINYL)ETHYL]PHENYL]AMINO]CARBONYL]-2-[(3-QUINOLINYLCARBONYL)AMINO]-, METHYL ESTER	COC1=C(C=C2CN(CCC2=C1)CCC3=CC=C(C=C3)NC(=O)C4=CC(=C(C=C4)C(=O)OC)NC(=O)C5=CC6=CC=CC=C6N=C5)OC				0
mbcd0002145	Metrabase	3-QUINOLINECARBOXAMIDE,N-[5-[[[4-[2-(3,4-DIHYDRO-6,7-DIMETHOXY-2(1H)-ISOQUINOLINYL)ETHYL]PHENYL]AMINO]CARBONYL]-2-METHYLPHENYL]-	CC1=C(C=C(C=C1)C(=O)NC2=CC=C(C=C2)CCN3CCC4=CC(=C(C=C4C3)OC)OC)NC(=O)C5=CC6=CC=CC=C6N=C5				0
mbcd0002241	Metrabase	LOPINAVIR	CC1=C(C(=CC=C1)C)OCC(=O)NC(CC2=CC=CC=C2)C(CC(CC3=CC=CC=C3)NC(=O)C(C(C)C)N4CCCNC4=O)O				1
mbcd0002422	Metrabase	FUMITREMORGIN C	CC(=CC1C2=C(CC3N1C(=O)C4CCCN4C3=O)C5=C(N2)C=C(C=C5)OC)C				0
mbcd0002436	Metrabase	3-QUINOLINECARBOXAMIDE,N-[5-[[[4-[2-(3,4-DIHYDRO-6,7-DIMETHOXY-2(1H)-ISOQUINOLINYL)ETHYL]PHENYL]AMINO]CARBONYL]-2,3-DIMETHOXYPHENYL]-	COC1=CC(=CC(=C1OC)NC(=O)C2=CC3=CC=CC=C3N=C2)C(=O)NC4=CC=C(C=C4)CCN5CCC6=CC(=C(C=C6C5)OC)OC				0
mbcd0002595	Metrabase	3-QUINOLINECARBOXAMIDE,N-[3-[[[4-[2-(3,4-DIHYDRO-6,7-DIMETHOXY-2(1H)-ISOQUINOLINYL)ETHYL]PHENYL]AMINO]CARBONYL]-5-METHOXYPHENYL]-	COC1=CC(=CC(=C1)NC(=O)C2=CC3=CC=CC=C3N=C2)C(=O)NC4=CC=C(C=C4)CCN5CCC6=CC(=C(C=C6C5)OC)OC				0
mbcd0002667	Metrabase	COLCHICINE	CC(=O)NC1CCC2=CC(=C(C(=C2C3=CC=C(C(=O)C=C13)OC)OC)OC)OC				0
mbcd0002765	Metrabase	3-QUINOLINECARBOXAMIDE,N-[5-[[[4-[2-(3,4-DIHYDRO-6,7-DIMETHOXY-2(1H)-ISOQUINOLINYL)ETHYL]PHENYL]AMINO]CARBONYL]-2-METHOXYPHENYL]-	COC1=C(C=C(C=C1)C(=O)NC2=CC=C(C=C2)CCN3CCC4=CC(=C(C=C4C3)OC)OC)NC(=O)C5=CC6=CC=CC=C6N=C5				0
mbcd0002982	Metrabase	LAMIVUDINE	C1C(OC(S1)CO)N2C=CC(=NC2=O)N				0
mbcd0002983	Metrabase	ISONIAZID	C1=CN=CC=C1C(=O)NN				0
mbcd0002990	Metrabase	GLUTATHIONE-S-S-GLUTATHIONE	C(CC(=O)NC(CSSCC(C(=O)NCC(=O)O)NC(=O)CCC(C(=O)O)N)C(=O)NCC(=O)O)C(C(=O)O)N				1
mbcd0002997	Metrabase	TERAZOSIN	COC1=C(C=C2C(=C1)C(=NC(=N2)N3CCN(CC3)C(=O)C4CCCO4)N)OC				0
mbcd0003002	Metrabase	(-)-RITODRINE	CC(C(C1=CC=C(C=C1)O)O)NCCC2=CC=C(C=C2)O				0
mbcd0003012	Metrabase	PARACETAMOL GLUCURONIDE	CC(=O)NC1=CC=C(C=C1)OC2C(C(C(C(O2)C(=O)O)O)O)O				1
mbcd0003030	Metrabase	SULINDAC SULPHONE	CC1=C(C2=C(C1=CC3=CC=C(C=C3)S(=O)(=O)C)C=CC(=C2)F)CC(=O)O				0
mbcd0003035	Metrabase	BROMOSULFOPHTHALEIN	C1=CC(=C(C=C1C2(C3=C(C(=C(C(=C3Br)Br)Br)Br)C(=O)O2)C4=CC(=C(C=C4)O)S(=O)(=O)O)S(=O)(=O)O)O				1
mbcd0003037	Metrabase	N-METHYLNICOTINAMIDE	CNC(=O)C1=CN=CC=C1				0
mbcd0003056	Metrabase	ATOMOXETINE	CC1=CC=CC=C1OC(CCNC)C2=CC=CC=C2				0
mbcd0003062	Metrabase	CHELERYTHRINE	C[N+]1=C2C(=C3C=CC(=C(C3=C1)OC)OC)C=CC4=CC5=C(C=C42)OCO5				1
mbcd0003083	Metrabase	AMANTADINE	C1C2CC3CC1CC(C2)(C3)N				0
mbcd0003088	Metrabase	CHLOROQUINE	CCN(CC)CCCC(C)NC1=C2C=CC(=CC2=NC=C1)Cl				0
mbcd0003090	Metrabase	P-NITROPHENYL GLUCURONIDE	C1=CC(=CC=C1[N+](=O)[O-])OC2C(C(C(C(O2)C(=O)O)O)O)O				1
mbcd0003095	Metrabase	SULFANITRAN	CC(=O)NC1=CC=C(C=C1)S(=O)(=O)NC2=CC=C(C=C2)[N+](=O)[O-]				0
mbcd0003096	Metrabase	PREDNISOLONE	CC12CC(C3C(C1CCC2(C(=O)CO)O)CCC4=CC(=O)C=CC34C)O				0
mbcd0003097	Metrabase	OXAZEPAM	C1=CC=C(C=C1)C2=NC(C(=O)NC3=C2C=C(C=C3)Cl)O				0
mbcd0003099	Metrabase	ERLOTINIB	COCCOC1=C(C=C2C(=C1)C(=NC=N2)NC3=CC=CC(=C3)C#C)OCCOC				0
mbcd0003115	Metrabase	TRIMETHOPRIM	COC1=CC(=CC(=C1OC)OC)CC2=CN=C(N=C2N)N				0
mbcd0003116	Metrabase	GENISTEIN	C1=CC(=CC=C1C2=COC3=CC(=CC(=C3C2=O)O)O)O				0
mbcd0003126	Metrabase	PRAVASTATIN	CCC(C)C(=O)OC1CC(C=C2C1C(C(C=C2)C)CCC(CC(CC(=O)O)O)O)O				1
mbcd0003130	Metrabase	CAPLARIL	C1NC2=CC(=C(C=C2S(=O)(=O)N1)S(=O)(=O)N)Cl				0
mbcd0003131	Metrabase	CYCLO(N-METHYL-ALA-TYR-D-TRP-LYS-VAL-PHE)	CC1C(=O)NC(C(=O)NC(C(=O)NC(C(=O)NC(C(=O)NC(C(=O)N1C)CC2=CC=CC=C2)C(C)C)CCCCN)CC3=CNC4=CC=CC=C43)CC5=CC=C(C=C5)O				0
mbcd0003134	Metrabase	PENICILLIN G	CC1(C(N2C(S1)C(C2=O)NC(=O)CC3=CC=CC=C3)C(=O)O)C				0
mbcd0003139	Metrabase	TAXIFOLIN	C1=CC(=C(C=C1C2C(C(=O)C3=C(C=C(C=C3O2)O)O)O)O)O				1
mbcd0003140	Metrabase	DROLONE	CC12CCC3C(C1CCC2O)CCC4=CC(=O)CCC34				0
mbcd0003141	Metrabase	DISOPYRAMIDE	CC(C)N(CCC(C1=CC=CC=C1)(C2=CC=CC=N2)C(=O)N)C(C)C				0
mbcd0003142	Metrabase	CAPTOPRIL	CC(CS)C(=O)N1CCCC1C(=O)O				0
mbcd0003622	Metrabase	AMPICILLIN	CC1(C(N2C(S1)C(C2=O)NC(=O)C(C3=CC=CC=C3)N)C(=O)O)C				1
mbcd0003773	Metrabase	CEFTRIAXONE	CN1C(=NC(=O)C(=O)N1)SCC2=C(N3C(C(C3=O)NC(=O)C(=NOC)C4=CSC(=N4)N)SC2)C(=O)O				1
mbcd0003959	Metrabase	FOLIC ACID	C1=CC(=CC=C1C(=O)NC(CCC(=O)O)C(=O)O)NCC2=CN=C3C(=N2)C(=O)NC(=N3)N				1
mbcd0003968	Metrabase	CREATININE	CN1CC(=O)N=C1N				0
mbcd0004042	Metrabase	PHLORIZIN	C1=CC(=CC=C1CCC(=O)C2=C(C=C(C=C2OC3C(C(C(C(O3)CO)O)O)O)O)O)O				1
mbcd0004707	Metrabase	TELMISARTAN GLUCURONIDE	CCCC1=NC2=C(N1CC3=CC=C(C=C3)C4=CC=CC=C4C(=O)OC5C(C(C(C(O5)C(=O)O)O)O)O)C=C(C=C2C)C6=NC7=CC=CC=C7N6C				1
mbcd0005183	Metrabase	DAUNORUBICIN	CC1C(C(CC(O1)OC2CC(CC3=C2C(=C4C(=C3O)C(=O)C5=C(C4=O)C(=CC=C5)OC)O)(C(=O)C)O)N)O				0
mbcd0006583	Metrabase	TOLMETINE	CC1=CC=C(C=C1)C(=O)C2=CC=C(N2C)CC(=O)O				0
mbcd0015401	Metrabase	CILOSTAZOL	C1CCC(CC1)N2C(=NN=N2)CCCCOC3=CC4=C(C=C3)NC(=O)CC4				0
mbcd0020601	Metrabase	CAMPTOTHECIN	CCC1(C2=C(COC1=O)C(=O)N3CC4=CC5=CC=CC=C5N=C4C3=C2)O				1
mbcd0022900	Metrabase	PANTOPRAZOLE	COC1=C(C(=NC=C1)CS(=O)C2=NC3=C(N2)C=C(C=C3)OC(F)F)OC				0
mbcd0023123	Metrabase	CERIVASTATIN	CC(C)C1=C(C(=C(C(=N1)C(C)C)COC)C2=CC=C(C=C2)F)C=CC(CC(CC(=O)O)O)O				1
mbcd0023817	Metrabase	PHENYLBUTAZONE	CCCCC1C(=O)N(N(C1=O)C2=CC=CC=C2)C3=CC=CC=C3				0
mbcd0025734	Metrabase	(S)-ZEARALENONE	CC1CCCC(=O)CCCC=CC2=C(C(=CC(=C2)O)O)C(=O)O1				1
mbcd0025833	Metrabase	SITAGLIPTIN	C1CN2C(=NN=C2C(F)(F)F)CN1C(=O)CC(CC3=CC(=C(C=C3F)F)F)N				0
mbcd0026093	Metrabase	ATORVASTATIN	CC(C)C1=C(C(=C(N1CCC(CC(CC(=O)O)O)O)C2=CC=C(C=C2)F)C3=CC=CC=C3)C(=O)NC4=CC=CC=C4				0
mbcd0027248	Metrabase	ETODOLAC	CCC1=C2C(=CC=C1)C3=C(N2)C(OCC3)(CC)CC(=O)O				0
mbcd0027319	Metrabase	SUNITINIB	CCN(CC)CCNC(=O)C1=C(NC(=C1C)C=C2C3=C(C=CC(=C3)F)NC2=O)C				0
mbcd0028157	Metrabase	AZITHROMYCIN	CCC1C(C(C(N(CC(CC(C(C(C(C(C(=O)O1)C)OC2CC(C(C(O2)C)O)(C)OC)C)OC3C(C(CC(O3)C)N(C)C)O)(C)O)C)C)C)O)(C)O				1
mbcd0028570	Metrabase	IRBESARTAN	CCCCC1=NC2(CCCC2)C(=O)N1CC3=CC=C(C=C3)C4=CC=CC=C4C5=NNN=N5				0
mbcd0029079	Metrabase	TRANILAST	COC1=C(C=C(C=C1)C=CC(=O)NC2=CC=CC=C2C(=O)O)OC				0
mbcd0029142	Metrabase	(-)-EPIGALLOCATECHIN GALLATE	C1C(C(OC2=CC(=CC(=C21)O)O)C3=CC(=C(C(=C3)O)O)O)OC(=O)C4=CC(=C(C(=C4)O)O)O				1
mbcd0029239	Metrabase	GATIFLOXACIN	CC1CN(CCN1)C2=C(C=C3C(=C2OC)N(C=C(C3=O)C(=O)O)C4CC4)F				1
mbcd0029315	Metrabase	4-(METHYLNITROSAMINO)-1-(3-PYRIDYL)-1-BUTANONE	CN(CCCC(=O)C1=CN=CC=C1)N=O				1
mbcd0029343	Metrabase	METHOTREXATE DIGLUTAMATE	CN(CC1=CN=C2C(=N1)C(=NC(=N2)N)N)C3=CC=C(C=C3)C(=O)NC(CCC(=O)NC(CCC(=O)NC(CCC(=O)O)C(=O)O)C(=O)O)C(=O)O				0
mbcd0029346	Metrabase	GAMMA-GLUTAMYL-S-(1,15-DIHYDROXY-1,9-DIOXOPROST-13-EN-11-YL)CYSTEINYLGLYCINE	CCCCCC(C=CC1C(CC(=O)C1CCCCCCC(=O)O)SCC(C(=O)NCC(=O)O)NC(=O)CCC(C(=O)O)N)O				1
mbcd0029347	Metrabase	BETA-ESTRADIOL 3-(BETA-D-GLUCURONIDE)	CC12CCC3C(C1CCC2O)CCC4=C3C=CC(=C4)OC5C(C(C(C(O5)C(=O)O)O)O)O				1
mbcd0029352	Metrabase	ETHACRYNIC ACID-GLUTATHIONE	CCC(CSCC(C(=O)NCC(=O)O)NC(=O)CCC(C(=O)O)N)C(=O)C1=C(C(=C(C=C1)OCC(=O)O)Cl)Cl				1
mbcd0029361	Metrabase	MONOGLUTATHIONYL-CHLORAMBUCIL	C1=CC(=CC=C1CCCC(=O)O)N(CCSCC(C(=O)NCC(=O)O)NC(=O)CCC(C(=O)O)N)CCCl				1
mbcd0029368	Metrabase	CHRYSIN GLUCURONIDE	C1=CC=C(C=C1)C2=CC(=O)C3=C(C=C(C=C3O2)OC4C(C(C(C(O4)C(=O)O)O)O)O)O				1
mbcd0029369	Metrabase	CHRYSIN SULFATE	C1=CC=C(C=C1)C2=CC(=O)C3=C(C=C(C=C3O2)OS(=O)(=O)O)O				1
mbcd0029370	Metrabase	QUERCETIN 4'-BETA-GLUCOSIDE	C1=CC(=C(C=C1C2=C(C(=O)C3=C(C=C(C=C3O2)O)O)O)O)OC4C(C(C(C(O4)CO)O)O)O				1
mbcd0029371	Metrabase	GENISTEIN-7-GLUCOSIDE	C1=CC(=CC=C1C2=COC3=CC(=CC(=C3C2=O)O)OC4C(C(C(C(O4)CO)O)O)O)O				1
mbcd0029379	Metrabase	MELAMINE	C1(=NC(=NC(=N1)N)N)N				0
mbcd0029380	Metrabase	DEOXYNIVALENOL	CC1=CC2C(C(C1=O)O)(C3(CC(C(C34CO4)O2)O)C)CO				1
mbcd0029393	Metrabase	BENZO[A]PYRENE-1-SULFATE	C1=CC=C2C3=C4C(=CC2=C1)C=CC5=C4C(=C(C=C5)OS(=O)(=O)O)C=C3				0
mbcd0029395	Metrabase	MORPHINE-3-GLUCURONIDE	CN1CCC23C4C1CC5=C2C(=C(C=C5)OC6C(C(C(C(O6)C(=O)O)O)O)O)OC3C(C=C4)O				1
mbcd0029399	Metrabase	5,5-DIPHENYLBARBITURIC ACID	C1=CC=C(C=C1)C2(C(=O)NC(=O)NC2=O)C3=CC=CC=C3				0
mbcd0029400	Metrabase	1-METHOXYMETHYL-5,5-DIPHENYLBARBITURIC ACID	COCN1C(=O)C(C(=O)NC1=O)(C2=CC=CC=C2)C3=CC=CC=C3				0
mbcd0029401	Metrabase	1,3-DIMETHOXYMETHYL-5,5-DIPHENYLBARBITURIC ACID	COCN1C(=O)C(C(=O)N(C1=O)COC)(C2=CC=CC=C2)C3=CC=CC=C3				0
mbcd0029417	Metrabase	2-CHLORO-N-(2-METHYL-6-ETHYLPHENYL)ACETAMIDE-CYS	CCC1=CC=CC(=C1NC(=O)CSCC(C(=O)O)N)C				0
mbcd0029418	Metrabase	NIVALENOL	CC1=CC2C(C(C1=O)O)(C3(C(C(C(C34CO4)O2)O)O)C)CO				1
mbcd0029421	Metrabase	MORPHINE-6-GLUCURONIDE	CN1CCC23C4C1CC5=C2C(=C(C=C5)O)OC3C(C=C4)OC6C(C(C(C(O6)C(=O)O)O)O)O				0
mbcd0029422	Metrabase	GEMIFLOXACIN	CON=C1CN(CC1CN)C2=C(C=C3C(=O)C(=CN(C3=N2)C4CC4)C(=O)O)F				1
mbcd0029425	Metrabase	EZETIMIBE GLUCURONIDE	C1=CC(=CC=C1C2C(C(=O)N2C3=CC=C(C=C3)F)CCC(C4=CC=C(C=C4)F)O)OC5C(C(C(C(O5)C(=O)O)O)O)O				1
mbcd0029428	Metrabase	GLUTARIC ACID	C(CC(=O)O)CC(=O)O				0
mbcd0029429	Metrabase	3-HYDROXYGLUTARIC ACID	C(C(CC(=O)O)O)C(=O)O				0
mbcd0029430	Metrabase	METHYLMALONIC ACID	CC(C(=O)O)C(=O)O				0
mbcd0029457	Metrabase	HESPERETIN 3'-O-GLUCURONIDE	COC1=C(C=C(C=C1)C2CC(=O)C3=C(C=C(C=C3O2)O)O)OC4C(C(C(C(O4)C(=O)O)O)O)O				1
mbcd0029458	Metrabase	PENTAGALLOYL GLUCOSE	C1=C(C=C(C(=C1O)O)O)C(=O)OCC2C(C(C(C(O2)OC(=O)C3=CC(=C(C(=C3)O)O)O)OC(=O)C4=CC(=C(C(=C4)O)O)O)OC(=O)C5=CC(=C(C(=C5)O)O)O)OC(=O)C6=CC(=C(C(=C6)O)O)O				1
mbcd0029754	Metrabase	TAUROCHENODEOXYCHOLATE SULFATE	CC(CCC(=O)NCCS(=O)(=O)O)C1CCC2C1(CCC3C2C(CC4C3(CCC(C4)OS(=O)(=O)O)C)O)C				1
mbcd0030256	Metrabase	BIOCHANIN A SULFATE	COC1=CC=C(C=C1)C2=COC3=C(C2=O)C(=C(C(=C3)O)OS(=O)(=O)O)O				0
mbcd0030392	Metrabase	METHOTREXATE TRIGLUTAMATE	CN(CC1=CN=C2C(=N1)C(=NC(=N2)N)N)C3=CC=C(C=C3)C(=O)NC(CCC(=O)NC(CCC(=O)NC(CCC(=O)NC(CCC(=O)O)C(=O)O)C(=O)O)C(=O)O)C(=O)O				0
mbcd0030510	Metrabase	ENNIATIN B1	CCC(C)C1C(=O)OC(C(=O)N(C(C(=O)OC(C(=O)N(C(C(=O)OC(C(=O)N1C)C(C)C)C(C)C)C)C(C)C)C(C)C)C)C(C)C				1
mbcd0031101	Metrabase	1H-BENZ[E]INDOLIUM, 2-[7-[1,3-DIHYDRO-1,1-DIMETHYL-3-(4-SULFOBUTYL)-2H-BENZ[E]INDOL-2-YLIDENE]-1,3,5-HEPTATRIEN-1-YL]-1,1-DIMETHYL-3-(4-SULFOBUTYL)-	CC1(C(=[N+](C2=C1C3=CC=CC=C3C=C2)CCCCS(=O)(=O)O)C=CC=CC=CC=C4C(C5=C(N4CCCCS(=O)(=O)O)C=CC6=CC=CC=C65)(C)C)C				1
mbcd0031199	Metrabase	INDOMETHACIN GLUCURONIDE	CC1=C(C2=C(N1C(=O)C3=CC=C(C=C3)Cl)C=CC(=C2)OC)CC(=O)OC4C(C(C(C(O4)C(=O)O)O)O)O				1
mbcd0031261	Metrabase	LEUKOTRIEN D4	CCCCCC=CCC=CC=CC=CC(C(CCCC(=O)O)O)SCC(C(=O)NCC(=O)O)N				1
mbcd0031262	Metrabase	N-ACETYL LEUKOTRIENE E4	CCCCCC=CCC=CC=CC=CC(C(CCCC(=O)O)O)SCC(C(=O)O)NC(=O)C				1
mbcd0031276	Metrabase	CYCLO[D-TRP-D-ASP-L-HYP(L-ARG)-D-VAL-L-LEU]	CC(C)CC1C(=O)NC(C(=O)NC(C(=O)N2CC(CC2C(=O)NC(C(=O)N1)C(C)C)OC(=O)C(CCCN=C(N)N)N)CC(=O)O)CC3=CNC4=CC=CC=C43				0
mbcd0031306	Metrabase	S 4048	C1C(C1C2=CC=C(C=C2)Cl)COC3(CC(C(C(C3)OC(=O)C=C(C4=CC=CC=C4)N5C=NC6=C5C=CC=N6)O)O)C(=O)O				0
mbcd0031315	Metrabase	PROSTAGLANDIN F1ALPHA	CCCCCC(C=CC1C(CC(C1CCCCCCC(=O)O)O)O)O				0
mbcd0031320	Metrabase	PEMIROLAST	CC1=CC=CN2C1=NC=C(C2=O)C3=NNN=N3				1
mbcd0031349	Metrabase	OLAMUFLOXACIN	CC1=C2C(=C(C(=C1N3CC(C4(C3)CC4)N)F)N)C(=O)C(=CN2C5CC5)C(=O)O				1
mbcd0031431	Metrabase	ACETAMINOPHEN GLUTATHIONE	CC(=O)NC1=CC=C(C=C1)SCC(C(=O)NCC(=O)O)NC(=O)CCC(C(=O)O)N				1
mbcd0031434	Metrabase	9-METHYL-4-OXO-4H-PYRIDO[1,2-A]PYRIMIDINE-3-CARBONITRILE	CC1=CC=CN2C1=NC=C(C2=O)C#N				0
mbcd0031520	Metrabase	2-[(3,7-DIHYDROXY-24-OXOCHOLAN-24-YL)AMINO]ETHANESULFONIC ACID	CC(CCC(=O)NCCS(=O)(=O)O)C1CCC2C1(CCC3C2C(CC4C3(CCC(C4)O)C)O)C				1
mbcd0031526	Metrabase	ZEARALENOL (NO STEREO)	CC1CCCC(CCCC=CC2=C(C(=CC(=C2)O)O)C(=O)O1)O				1
mbcd0031535	Metrabase	CATECHIN (NO STEREO)	C1C(C(OC2=CC(=CC(=C21)O)O)C3=CC(=C(C=C3)O)O)O				1
mbcd0031536	Metrabase	EPIRUBICIN (NO STEREO)	CC1C(C(CC(O1)OC2CC(CC3=C2C(=C4C(=C3O)C(=O)C5=C(C4=O)C(=CC=C5)OC)O)(C(=O)CO)O)N)O				1
mbcd0031698	Metrabase	VALACYCLOVIR (NO STEREO)	CC(C)C(C(=O)OCCOCN1C=NC2=C1N=C(NC2=O)N)N				0
CHEMBL1	ChEMBL		CC1([C@@H]2COC3=C([C@@H]2C4=C(O1)C5=C([C@H]6[C@H](COC7=C6C=CC(=C7)OC)C(O5)(C)C)C(=O)C4=O)C=CC(=C3)OC)C					1	0	0
CHEMBL1008	ChEMBL	BEPRIDIL	CC(C)COCC(CN(CC1=CC=CC=C1)C2=CC=CC=C2)N3CCCC3					1
CHEMBL1014	ChEMBL	CANDESARTAN CILEXETIL	CCOC1=NC2=CC=CC(=C2N1CC3=CC=C(C=C3)C4=CC=CC=C4C5=NNN=N5)C(=O)OC(C)OC(=O)OC6CCCCC6					0	1
CHEMBL1016	ChEMBL	CANDESARTAN	CCOC1=NC2=CC=CC(=C2N1CC3=CC=C(C=C3)C4=CC=CC=C4C5=NNN=N5)C(=O)O					0
CHEMBL103667	ChEMBL	DORAMAPIMOD	CC1=CC=C(C=C1)N2C(=CC(=N2)C(C)(C)C)NC(=O)NC3=CC=C(C4=CC=CC=C43)OCCN5CCOCC5					1
CHEMBL104082	ChEMBL		CCOC(=O)C1=C(NC(=C(C1C2=C(ON=C2C)CCC3=CC=C(C=C3)C4=CC=CC=C4)C(=O)OCC)C)C					0
CHEMBL104455	ChEMBL		CCOC(=O)C1=C(NC(=C(C1C2=C(ON=C2C)CCC3=CC=CC4=CC=CC=C43)C(=O)OCC)C)C					0
CHEMBL105360	ChEMBL		COC1=C(C=CC(=C1)/C=C/C(=O)CC(=O)/C=C/C2=CC=C(C=C2)O)O					1
CHEMBL1076798	ChEMBL		COC1=CC(=CC(=C1OC)OC)/C=C/C(=O)OCCCNCCCOC(=O)/C=C/C2=C3C=CC=CC3=CC4=CC=CC=C42					1
CHEMBL1076799	ChEMBL		CC1=CC=CC=C1/C(=C\2/C=CC=CC2=C)/C=C/C(=O)OCCCN(C)CCCOC(=O)/C=C/C3=CC(=C(C(=C3)OC)OC)OC					1
CHEMBL1076819	ChEMBL		CN(CCCOC(=O)/C=C/C1=CC=C(C=C1)C2=CC=CC=C2)CCCOC(=O)/C=C/C3=CC(=C(C(=C3)OC)OC)OC					1
CHEMBL1076820	ChEMBL		CN(CCCOC(=O)/C=C/C1=CC(=C(C(=C1)OC)OC)OC)CCCOC(=O)C(C2=CC=C(C=C2)OC)C3=CC=C(C=C3)OC					1
CHEMBL1076821	ChEMBL		CN(CCCOC(=O)CN1C(=O)C2C(C1=O)C3C4=CC=CC=C4C2C5=CC=CC=C35)CCCOC(=O)/C=C/C6=CC(=C(C(=C6)OC)OC)OC					1
CHEMBL1076854	ChEMBL		CN(CCCCCOC(=O)/C=C/C1=CC(=C(C=C1)OC)OC)CCCCCOC(=O)C2=CC(=C(C(=C2)OC)OC)OC					1
CHEMBL1076855	ChEMBL		CN(CCCCCOC(=O)/C=C/C1=CC(=C(C=C1)OC)OC)CCCCCOC(=O)C2=C3C=CC=CC3=CC4=CC=CC=C42					1
CHEMBL1078077	ChEMBL	KARAVILAGENIN E	C[C@H](C[C@H](C=C(C)C)O)[C@H]1CC[C@@]2([C@@]1(CC[C@]34[C@H]2C=C[C@]5([C@H]3CC[C@@H](C5(C)C)O)OC4)C)C					1
CHEMBL1078437	ChEMBL	BALSAMINOL B	C[C@H](C[C@H](C=C(C)C)O)[C@H]1CC[C@@]2([C@@]1(CC[C@@]3([C@H]2[C@H](C=C4[C@H]3CC[C@@H]([C@]4(C)CO)O)OC)C)C)C					1
CHEMBL1079119	ChEMBL		C/C(=C\COC1=C2C=CC(=O)OC2=CC3=C1C=CO3)/CC[C@H](C(C)(C)O)O					1
CHEMBL108	ChEMBL	CARBAMAZEPINE	C1=CC=C2C(=C1)C=CC3=CC=CC=C3N2C(=O)N					0			0
CHEMBL1082506	ChEMBL		COC1=C(C=C(C=C1)C2=C(C(=O)N(C2=O)CCC3=CC=CC=C3)C4=CC(=C(C=C4)OC)OC)OC					1
CHEMBL1083456	ChEMBL		COC1=C(C=C(C=C1)C2=C(C(=O)N(C2=O)CC3=CC(=C(C(=C3)OC)OC)OC)C4=CC(=C(C=C4)OC)OC)OC					1
CHEMBL1083468	ChEMBL		COC1=C(C=C(C=C1)C2=C(C(=O)N(C2=O)CCC3=CC(=C(C(=C3)OC)OC)OC)C4=CC(=C(C=C4)OC)OC)OC					1
CHEMBL1084339	ChEMBL		COC1=C(C=C(C=C1)C2=C(C(=O)N(C2=O)CC3=CC=CC=C3)C4=CC(=C(C=C4)OC)OC)OC					1
CHEMBL1084608	ChEMBL		COC1=CC=C(C=C1)CN2C(=O)C(=C(C2=O)C3=CC(=C(C=C3)OC)OC)C4=CC(=C(C=C4)OC)OC					1
CHEMBL1084609	ChEMBL		COC1=C(C=C(C=C1)CN2C(=O)C(=C(C2=O)C3=CC(=C(C=C3)OC)OC)C4=CC(=C(C=C4)OC)OC)OC					1
CHEMBL1084884	ChEMBL		COC1=C(C=C(C=C1)C2=C(C(=S)N(C2=O)CC3=CC=CC=C3)C4=CC(=C(C=C4)OC)OC)OC					1
CHEMBL1085390	ChEMBL		COC1=C(C=C(C=C1)C2=C(C(=O)N(C2=O)CC(=O)C3=CC(=C(C=C3)OC)OC)C4=CC(=C(C=C4)OC)OC)OC					1
CHEMBL1085621	ChEMBL		COC1=CC=C(C=C1)CCN2C(=O)C(=C(C2=O)C3=CC(=C(C=C3)OC)OC)C4=CC(=C(C=C4)OC)OC					1
CHEMBL1085699	ChEMBL	MANIDIPINE 6300	CC1=C(C(C(=C(N1)C)C(=O)OCCN2CCN(CC2)C(C3=CC=CC=C3)C4=CC=CC=C4)C5=CC(=CC=C5)[N+](=O)[O-])C(=O)OC					1
CHEMBL1085846	ChEMBL		COC1=C(C=C(C=C1)CCN2C(=O)C(=C(C2=O)C3=CC(=C(C=C3)OC)OC)C4=CC(=C(C=C4)OC)OC)OC					1
CHEMBL1085951	ChEMBL		COC1=C(C=C(C=C1)C2=C(C(=O)N(C2=O)CCCC3=CC(=C(C(=C3)OC)OC)OC)C4=CC(=C(C=C4)OC)OC)OC					1
CHEMBL1085952	ChEMBL		COC1=C(C=C(C=C1)C2=C(C(=O)N(C2=O)C/C=C/C3=CC(=C(C(=C3)OC)OC)OC)C4=CC(=C(C=C4)OC)OC)OC					1
CHEMBL1086197	ChEMBL		COC1=C(C=C(C=C1)C2=C(C(=O)N(C2=O)CN3C(=O)C(=C(C3=O)C4=CC(=C(C=C4)OC)OC)C5=CC(=C(C=C5)OC)OC)C6=CC(=C(C=C6)OC)OC)OC					1
CHEMBL1086199	ChEMBL		COC1=C(C=C(C=C1)C2=C(C(=O)N(C2=O)CCCN3C(=O)C(=C(C3=O)C4=CC(=C(C=C4)OC)OC)C5=CC(=C(C=C5)OC)OC)C6=CC(=C(C=C6)OC)OC)OC					1
CHEMBL1086335	ChEMBL		COC1=C(C=C(C=C1)C2=C(C(=O)N(C2=O)CC(=O)C3=CC=CC=C3)C4=CC(=C(C=C4)OC)OC)OC					1
CHEMBL1086336	ChEMBL		COC1=CC=C(C=C1)C(=O)CN2C(=O)C(=C(C2=O)C3=CC(=C(C=C3)OC)OC)C4=CC(=C(C=C4)OC)OC					1
CHEMBL1087124	ChEMBL		CN(CCCOC(=O)/C=C/C1=CC(=C(C(=C1)OC)OC)OC)CCCOC(=O)C2=CC=C(C=C2)C3=CC=CC=C3					1
CHEMBL1087138	ChEMBL		CC(C)C(CCCNCC1=C2C=CC=CC2=CC3=CC=CC=C31)(C#N)C4=CC(=C(C=C4)OC)OC					1
CHEMBL1087518	ChEMBL		CN(CCCOC(=O)/C=C/C1=CC(=C(C=C1)OC)OC)CCCOC(=O)C2=C3C=CC=CC3=C(C4=CC=CC=C42)Cl					1
CHEMBL1087720	ChEMBL	TRIMETHYLAPIGENIN	COC1=CC=C(C=C1)C2=CC(=O)C3=C(O2)C=C(C=C3OC)OC					1
CHEMBL1087880	ChEMBL		CN(CCCOC(=O)/C=C/C1=CC(=C(C(=C1)OC)OC)OC)CCCOC(=O)C(C2=CC=CC=C2)C3=CC=CC=C3					1
CHEMBL1091644	ChEMBL	LINSITINIB	CC1(CC(C1)C2=NC(=C3N2C=CN=C3N)C4=CC5=C(C=C4)C=CC(=N5)C6=CC=CC=C6)O					1	1
CHEMBL1094100	ChEMBL		CCCCCCCCCC(=O)/C=C(/C=C/C1=CC(=C(C=C1)O)OC)\O					0
CHEMBL1095671	ChEMBL		CCCCCCC[C@@H](CC(=O)CCC1=CC(=C(C=C1)O)OC)O					0
CHEMBL1096044	ChEMBL		CCCCCCCC(=O)/C=C(/C=C/C1=CC(=C(C=C1)O)OC)\O					0
CHEMBL1097450	ChEMBL		CCC(C)OC1=NO[N+](=C1S(=O)(=O)C2=CC=CC=C2)[O-]					1
CHEMBL1097451	ChEMBL		CCCCOC1=NO[N+](=C1S(=O)(=O)C2=CC=CC=C2)[O-]					1
CHEMBL1112	ChEMBL	ARIPIPRAZOLE	C1CC(=O)NC2=C1C=CC(=C2)OCCCCN3CCN(CC3)C4=C(C(=CC=C4)Cl)Cl					1
CHEMBL112	ChEMBL	ACETAMINOPHEN	CC(=O)NC1=CC=C(C=C1)O					0
CHEMBL112570	ChEMBL	CHOLESTEROL	C[C@H](CCCC(C)C)[C@H]1CC[C@@H]2[C@@]1(CC[C@H]3[C@H]2CC=C4[C@@]3(CC[C@@H](C4)O)C)C					1
CHEMBL113650	ChEMBL		CC/C(=C(/CC)\C1=CC=C(C=C1)OC)/C2=CC=C(C=C2)OC					1
CHEMBL1144	ChEMBL	PRAVASTATIN	CC[C@H](C)C(=O)O[C@H]1C[C@@H](C=C2[C@H]1[C@H]([C@H](C=C2)C)CC[C@H](C[C@H](CC(=O)O)O)O)O					0			0
CHEMBL1159616	ChEMBL		COC1=C(C=C(C=C1)C2=CC(=O)C3=C(C=C(C=C3O2)O[C@H]4[C@@H]([C@@H]([C@H]([C@H](O4)CO)O)O)O)O)OCC(=O)N5CCN(CC5)CC6=C(C(=C(C=C6)OC)OC)OC					0
CHEMBL116438	ChEMBL	CURCUMIN	COC1=C(C=CC(=C1)/C=C/C(=C/C(=O)/C=C/C2=CC(=C(C=C2)O)OC)/O)O					1
CHEMBL1165132	ChEMBL		C1=CC=C(C=C1)COC2=CN=C3C(=C2C4=CC=C(C=C4)Cl)C5=C(O3)C=CC(=C5)O					1
CHEMBL1182213	ChEMBL		C[C@@H](C(F)(F)F)NC1=C(C(=NC2=NC=NN12)Cl)C3=C(C=C(C=C3F)OCCCN(C)C)F					0
CHEMBL1182234	ChEMBL	TETRAPHENYLPHOSPHONIUM	C1=CC=C(C=C1)[P+](C2=CC=CC=C2)(C3=CC=CC=C3)C4=CC=CC=C4					0
CHEMBL1182714	ChEMBL	CEVIPABULIN	C[C@@H](C(F)(F)F)NC1=C(C(=NC2=NC=NN12)Cl)C3=C(C=C(C=C3F)OCCCNC)F					0
CHEMBL1186510	ChEMBL		CN1CCC2=CC(=C(C=C2[C@H]1CC3=CC=C(C=C3)O)OC)OC					0
CHEMBL1187846	ChEMBL	SCOPOLAMINE	CN1[C@@H]2CC(C[C@H]1[C@H]3[C@H]2O3)OC(=O)[C@H](CO)C4=CC=CC=C4					0
CHEMBL1188	ChEMBL	ALPHA-HYDROXY-MIDAZOLAM	C1C2=CN=C(N2C3=C(C=C(C=C3)Cl)C(=N1)C4=CC=CC=C4F)CO					0
CHEMBL118812	ChEMBL		C1=CC=C(C=C1)C2=NC3=CC=CC=C3C(=N2)NC4=CC(=CC=C4)[N+](=O)[O-]					0	1	0
CHEMBL119443	ChEMBL	ERGONOVINE	C[C@@H](CO)NC(=O)[C@H]1CN([C@@H]2CC3=CNC4=CC=CC(=C34)C2=C1)C					0
CHEMBL1194993	ChEMBL		C1=CC=C(C=C1)C2=NC3=CC=CC=C3C(=N2)NC4=CC=CC=C4					0	1
CHEMBL120099	ChEMBL		COC(=O)C1=CC=C(C=C1)NC2=NC(=NC3=CC=CC=C32)C4=CC=CC=C4					0	1	1
CHEMBL1201139	ChEMBL	MEGESTROL ACETATE	CC1=C[C@@H]2[C@H](CC[C@]3([C@H]2CC[C@@]3(C(=O)C)OC(=O)C)C)[C@@]4(C1=CC(=O)CC4)C					1
CHEMBL1201368	ChEMBL	PERINDOPRILAT	CCC[C@@H](C(=O)O)N[C@@H](C)C(=O)N1[C@H]2CCCC[C@H]2C[C@H]1C(=O)O					0
CHEMBL1201373	ChEMBL	MEVINOLINIC ACID	CC[C@H](C)C(=O)O[C@H]1C[C@H](C=C2[C@H]1[C@H]([C@H](C=C2)C)CC[C@H](C[C@H](CC(=O)O)O)O)C					0			0
CHEMBL1212966	ChEMBL		C1=CC=C(C=C1)C2=NO[N+](=C2C3=CC=CC=C3)[O-]					0
CHEMBL1213033	ChEMBL	APRINDINE	CCN(CC)CCCN(C1CC2=CC=CC=C2C1)C3=CC=CC=C3					0
CHEMBL1215437	ChEMBL		CC1=NO[N+](=C1C2=CC=CC=C2)[O-]					0		0
CHEMBL1215438	ChEMBL		COC1=[N+](ON=C1C2=CC=CC=C2)[O-]					0		0
CHEMBL1215506	ChEMBL		C1=CC=C(C=C1)C2=[N+](ON=C2[N+](=O)[O-])[O-]					0
CHEMBL1215507	ChEMBL		C1=CC=C(C=C1)C2=NO[N+](=C2[N+](=O)[O-])[O-]					0
CHEMBL1215508	ChEMBL		C1=CC=C(C=C1)C2=[N+](ON=C2S(=O)(=O)N)[O-]					0
CHEMBL1215509	ChEMBL		C1=CC=C(C=C1)C2=NO[N+](=C2S(=O)(=O)N)[O-]					0
CHEMBL1215576	ChEMBL		C1=CC=C(C=C1)S(=O)(=O)C2=[N+](ON=C2C#N)[O-]					1
CHEMBL1215577	ChEMBL		C1=CC=C(C=C1)S(=O)(=O)C2=NO[N+](=C2C#N)[O-]					0
CHEMBL1215644	ChEMBL		CCCCCCOC1=NO[N+](=C1S(=O)(=O)C2=CC=CC=C2)[O-]					1
CHEMBL1215645	ChEMBL		CCCCCCCCOC1=NO[N+](=C1S(=O)(=O)C2=CC=CC=C2)[O-]					1		1
CHEMBL1215646	ChEMBL		CCCCCCCCCCOC1=NO[N+](=C1S(=O)(=O)C2=CC=CC=C2)[O-]					1		1
CHEMBL1215647	ChEMBL		CC(C)OC1=NO[N+](=C1S(=O)(=O)C2=CC=CC=C2)[O-]					1
CHEMBL1231562	ChEMBL		CCCC1=C(C(=C(O1)CCC(=O)O)C(=O)O)C					0
CHEMBL1233636	ChEMBL	INDOXYL SULFATE	C1=CC=C2C(=C1)C(=CN2)OS(=O)(=O)O					0
CHEMBL1233797	ChEMBL		COC1=CC2=C(C=C1)SCCN(C2)C(=O)CCN3CCC(CC3)CC4=CC=CC=C4					1		1
CHEMBL1237	ChEMBL	LISINOPRIL	C1C[C@H](N(C1)C(=O)[C@H](CCCCN)N[C@@H](CCC2=CC=CC=C2)C(=O)O)C(=O)O					0
CHEMBL1253367	ChEMBL		CC(C)(C)OC(=O)[C@H](CCCCNC(=O)OCC1=CC=CC=C1)NC(=O)[C@H](CCCOC(=O)C2CCCCC2)NC(=O)OC(C)(C)C					1
CHEMBL1253372	ChEMBL		CC(C)(C)OC(=O)[C@H](CCCCNC(=O)OCC1=CC=CC=C1)NC[C@@H]2C[C@H](CN2C(=O)OC(C)(C)C)OCC3=CC=CC=C3					1
CHEMBL1253373	ChEMBL		CC(C)(C)OC(=O)[C@H](CCCCNC(=O)OCC1=CC=CC=C1)NC(=O)[C@@H]2C[C@H](CN2C(=O)OC(C)(C)C)OC(=O)C3CCCCC3					1	0
CHEMBL1253374	ChEMBL		CC(C)(C)OC(=O)[C@H](CCCCNC(=O)OCC1=CC=CC=C1)NC(=O)[C@@H]2C[C@H](CN2C(=O)OC(C)(C)C)OCC3=CC=CC=C3					1	0	0
CHEMBL1253375	ChEMBL		CC(C)(C)OC(=O)[C@H](CCCCNC(=O)OCC1=CC=CC=C1)NC(=O)[C@@H]2C[C@H](CN2C(=O)OC(C)(C)C)OCC3CCCCC3					1	0
CHEMBL1253897	ChEMBL		CC(C)(C)OC1=CC=C(C=C1)C[C@@H](C(=O)C(CC(=O)OC(C)(C)C)S(=O)(=O)C2=CC=CC=C2)NC(=O)OC(C)(C)C					1
CHEMBL1253984	ChEMBL		CC(C)(C)OC1=CC=C(C=C1)C[C@@H](C(C(CC(=O)OC(C)(C)C)S(=O)(=O)C2=CC=CC=C2)O)NC(=O)OC(C)(C)C					1
CHEMBL1253985	ChEMBL		CC(C)(C)OC1=CC=C(C=C1)C[C@@H](/C=C/CC(=O)OC(C)(C)C)NC(=O)OC(C)(C)C					1
CHEMBL1254077	ChEMBL		CC(C)(C)OC1=CC=C(C=C1)C[C@H](CCCC(=O)OC(C)(C)C)NC(=O)OC(C)(C)C					1
CHEMBL1258228	ChEMBL		COC(=O)CN1C(=O)C(N(C1=O)CC(CN2CCN(CC2)C3=CC=CC=C3)O)(C4=CC=CC=C4)C5=CC=CC=C5					1
CHEMBL1264	ChEMBL	5-HYDROXY PROPAFENONE	CCCNCC(COC1=C(C=C(C=C1)O)C(=O)CCC2=CC=CC=C2)O					1
CHEMBL12713	ChEMBL	SERTINDOLE	C1CN(CCC1C2=CN(C3=C2C=C(C=C3)Cl)C4=CC=C(C=C4)F)CCN5CCNC5=O					1
CHEMBL1276308	ChEMBL	MIFEPRISTONE	CC#C[C@@]1(CC[C@@H]2[C@@]1(C[C@@H](C3=C4CCC(=O)C=C4CC[C@@H]23)C5=CC=C(C=C5)N(C)C)C)O					1		1
CHEMBL128129	ChEMBL		CCCNC1=C(C(=NN1C2=CC=CC=C2)C)C(=O)CCC3=CC=CC=C3					1
CHEMBL128333	ChEMBL		CCCCNCC(CN1C(=C(C(=O)N1C2=CC=CC=C2)C(=O)CCC3=CC=CC=C3)C)O					1
CHEMBL1292	ChEMBL	CLOFAZIMINE	CC(C)N=C1C=C2C(=NC3=CC=CC=C3N2C4=CC=C(C=C4)Cl)C=C1NC5=CC=C(C=C5)Cl					1	1
CHEMBL129228	ChEMBL		CC1=C(C(=O)N(N1CC(CNC(C)C)O)C2=CC=CC=C2)C(=O)C3=CC=CC=C3					0
CHEMBL129427	ChEMBL		CC1=C(C(=O)N(N1CC(CNC(C)C)O)C2=CC=CC=C2)C(=O)C3=CC=CS3					0
CHEMBL131005	ChEMBL		CC1=CC=CC=C1N2CCN(CC2)CC(CN3C(=C(C(=O)N3C4=CC=CC=C4)C(=O)CCC5=CC=CC=C5)C)O					1
CHEMBL131459	ChEMBL		CC1=NN(C(=C1C(=O)C2=CC=CC=C2)OCC(CN(C(C)C)C(C)C)O)C					1
CHEMBL1317070	ChEMBL		CCCCCCCCCCCCCCCC(=O)OC(CO)CO					0
CHEMBL131921	ChEMBL	BIOCHANIN	COC1=CC=C(C=C1)C2=COC3=CC(=CC(=C3C2=O)O)O					1	1	1	0
CHEMBL1320506	ChEMBL		CC1=NN2C(=CC(=NC2=C1C3=CC=CC=C3)C(C)(C)C)N4CCN(CC4)C(=O)C5=CC=CO5					1
CHEMBL13209	ChEMBL	NITRAZEPAM	C1C(=O)NC2=C(C=C(C=C2)[N+](=O)[O-])C(=N1)C3=CC=CC=C3					0
CHEMBL1322675	ChEMBL		CCCNC[C@@H](COC1=CC=CC=C1C(=O)CCC2=CC=CC=C2)O					1
CHEMBL1325873	ChEMBL		CC1=NC2=C(C=NN2C(=C1)N3CCN(CC3)C(=O)C4=CC=CO4)C5=CC=CC=C5					0	1
CHEMBL132904	ChEMBL		CCOC(=O)C1=CN=C2C(=C1C3=CC=CC=C3)C4=C(O2)C=CC(=C4)O					1
CHEMBL1331662	ChEMBL		CN(C)C1=CC(=C(C=C1)P(=O)(NC2=CC=CC(=C2)C(F)(F)F)N3CCOCC3)NC(=O)C4=CC=CS4					1	0
CHEMBL13473	ChEMBL	7,3',4'-Trimethoxyflavone	COC1=CC2=C(C=C1)C(=O)C=C(O2)C3=CC(=C(C=C3)OC)OC					1
CHEMBL135	ChEMBL	ESTRADIOL	C[C@]12CC[C@H]3[C@H]([C@@H]1CC[C@@H]2O)CCC4=C3C=CC(=C4)O					0
CHEMBL1360562	ChEMBL		C1=CC=C(C=C1)C2=NC3=CC=CC=C3C(=N2)NC4=CC(=CC=C4)O					0	1
CHEMBL1371	ChEMBL	CHLORZOXAZONE	C1=CC2=C(C=C1Cl)NC(=O)O2					0
CHEMBL1371297	ChEMBL	PHTHALIC ANHYDRIDE	C1=CC=C2C(=C1)C(=O)OC2=O					0
CHEMBL1380	ChEMBL	ABACAVIR	C1CC1NC2=C3C(=NC(=N2)N)N(C=N3)[C@@H]4C[C@@H](C=C4)CO					0	0		1
CHEMBL1381098	ChEMBL	1-NAPHTHYLISOTHIOCYANATE	C1=CC=C2C(=C1)C=CC=C2N=C=S					1		1
CHEMBL139	ChEMBL	DICLOFENAC	C1=CC=C(C(=C1)CC(=O)O)NC2=C(C=CC=C2Cl)Cl					0		1
CHEMBL139679	ChEMBL		C1=CC(=CC=C1/C=C/C(=O)C2=C(C=C(C=C2)O)O)Cl					0		0
CHEMBL139702	ChEMBL	LICOAGROCHACONE A	CC(C)(C=C)C1=C(C=C(C(=C1)/C=C/C(=O)C2=CC=C(C=C2)O)OC)O					0
CHEMBL14130	ChEMBL	P-NITROPHENOL	C1=CC(=CC=C1[N+](=O)[O-])O					0
CHEMBL1417986	ChEMBL		CC1=NC2=C(C(=NN2C(=C1)N3CCN(CC3)C(=O)C4=CC=CO4)C)C5=CC=C(C=C5)Cl					0
CHEMBL1418494	ChEMBL		CC1=NC2=CC(=NN2C(=C1)N3CCN(CC3)C(=O)C4=CC=CO4)C5=CC(=CC=C5)Cl					0
CHEMBL1421	ChEMBL	DASATINIB	CC1=C(C(=CC=C1)Cl)NC(=O)C2=CN=C(S2)NC3=CC(=NC(=N3)C)N4CCN(CC4)CCO					1
CHEMBL1423	ChEMBL	PIMOZIDE	C1CN(CCC1N2C3=CC=CC=C3NC2=O)CCCC(C4=CC=C(C=C4)F)C5=CC=C(C=C5)F					1
CHEMBL142319	ChEMBL		CN(C)CC(COC1=CC=CC=C1C(=O)CCC2=CC=CC=C2)O					1
CHEMBL142339	ChEMBL		CC(=O)C1=CC=CC=C1OCC(CN2CCN(CC2)C3=CC=C(C=C3)F)O					1
CHEMBL143061	ChEMBL		CCC(=O)C1=CC=CC=C1OCC(CN2CCOCC2)O					0
CHEMBL143985	ChEMBL		COC1=C(C=C(C=C1)C2CC(=O)C3=C(C=C(C=C3O2)OCC(=O)N4CCN(CC4)CC5=CC(=C(C(=C5)OC)OC)OC)O)O					0
CHEMBL144138	ChEMBL		CCOC(=O)COC1=C(C=CC(=C1)C2=CC(=O)C3=C(C=C(C=C3O2)OCC(=O)N4CCN(CC4)CC5=C(C(=CC=C5)OC)OC)O)OC					0
CHEMBL144148	ChEMBL		C1CN(CCN1CC2=CC=CC=C2)CC(COC3=C(C=C(C=C3)OCC4=CC=CC=C4)C(=O)CCC5=CC=CC=C5)O					1
CHEMBL144387	ChEMBL		CCOC(=O)COC1=CC2=C(C(=C1)OCC(=O)N3CCN(CC3)CC4=C(C(=C(C=C4)OC)OC)OC)C(=O)C=C(O2)C5=CC(=C(C=C5)OC)OCC(=O)OCC					0
CHEMBL144388	ChEMBL		COC1=C(C=C(C=C1)C2=CC(=O)C3=C(O2)C=C(C=C3OCC(=O)N4CCN(CC4)CC5=C(C(=C(C=C5)OC)OC)OC)O)O					0
CHEMBL144588	ChEMBL		COC1=C(C=C(C=C1)C2=CC(=O)C3=C(C=C(C=C3O2)O)O)OCC(=O)N4CCN(CC4)CC5=C(C(=C(C=C5)OC)OC)OC					0
CHEMBL144753	ChEMBL		CC(=O)OC1=C(C=CC(=C1)C2CC(=O)C3=C(C=C(C=C3O2)OCC(=O)N4CCN(CC4)CC5=C(C(=C(C=C5)OC)OC)OC)O)OC					1
CHEMBL1449	ChEMBL	TICARCILLIN	CC1([C@@H](N2[C@H](S1)[C@@H](C2=O)NC(=O)[C@@H](C3=CSC=C3)C(=O)O)C(=O)O)C					0
CHEMBL1453808	ChEMBL		COC1=C(C=C(C=C1)CN2C(=O)C3=CC=CC=C3C2=O)C(=O)NC4=CC=CC=C4N5CCOCC5					1	0
CHEMBL145861	ChEMBL		C1=CC=C(C=C1)CCC(=O)C2=CC=CC=C2OCC(CNCC(C3=CC=CC=C3)C4=CC=CC=C4)O					1
CHEMBL145992	ChEMBL		C1COCCN1CC(COC2=CC=C(C=C2)C(=O)CCC3=CC=CC=C3)O					1
CHEMBL146081	ChEMBL		C1CCC(CC1)NCC(COC2=CC=CC=C2C(=O)CCC3=CC=CC=C3)O					1
CHEMBL146084	ChEMBL		C1CN(CCN1CC(COC2=CC=CC(=C2)C(=O)CCC3=CC=CC=C3)O)C4=CC=C(C=C4)F					1
CHEMBL146118	ChEMBL		COC1=C(C=C(C=C1)CCC(=O)C2=C(C=C(C=C2O)OCC(=O)N3CCN(CC3)CC4=C(C(=C(C=C4)OC)OC)OC)O)O					0
CHEMBL146135	ChEMBL		C1CCN(CC1)CC(COC2=CC=CC(=C2)C(=O)CCC3=CC=CC=C3)O					1
CHEMBL146159	ChEMBL		CC(C)N(CC(COC1=CC=CC=C1C(CCC2=CC=CC=C2)OC)O)C(C)C					1
CHEMBL146211	ChEMBL		COC(CCC1=CC=CC=C1)C2=CC=CC=C2OCC(CN3CCN(CC3)C4=CC=C(C=C4)F)O					1
CHEMBL146558	ChEMBL		COC(CCC1=CC=CC=C1)C2=CC=CC=C2OCC(CN3CCCCC3)O					1
CHEMBL146587	ChEMBL		COC1=CC=CC(=C1)N2CCN(CC2)CC(COC3=CC=CC=C3C(=O)CCC4=CC=CC=C4)O					1
CHEMBL146671	ChEMBL		CC(=O)C1=CC=C(C=C1)OCC(CN2CCOCC2)O					0
CHEMBL146996	ChEMBL		C1CN(CCN1CC(COC2=CC=CC=C2C(CCC3=CC=CC=C3)O)O)C4=CC=C(C=C4)F					1
CHEMBL147055	ChEMBL		C1CN(CCC1(C2=CC=CC=C2)O)CC(COC3=CC=CC=C3C(=O)CCC4=CC=CC5=CC=CC=C54)O					1
CHEMBL1470839	ChEMBL		C1C(=CC2=CC=CC=C2O1)C(=O)NC3=CC(=C(C=C3)Cl)Cl					0
CHEMBL147496	ChEMBL		C1CCN(CC1)CC(COC2=CC=C(C=C2)C(=O)CCC3=CC=CC=C3)O					1
CHEMBL147724	ChEMBL		CC(C)N(CC(COC1=CC=C(C=C1)C(=O)CCC2=CC=CC=C2)O)C(C)C					1
CHEMBL147744	ChEMBL		CCOC(=O)COC1=CC(=C2C(=C1)OC(=CC2=O)C3=CC(=C(C=C3)OC)OCC(=O)N4CCN(CC4)CC5=CC=CC=C5Cl)O					0
CHEMBL147788	ChEMBL		C1CN(CCN1CC(COC2=CC=CC=C2C(=O)CCC3=CC=CC=C3)O)C4=CC=CC=C4					1
CHEMBL147795	ChEMBL		CCOC(=O)COC1=C(C=CC(=C1)C2=CC(=O)C3=C(C=C(C=C3O2)OCC(=O)N4CCN(CC4)CC5=CC=C(C=C5)Cl)O)OC					0
CHEMBL147796	ChEMBL		COC1=C(C=C(C=C1)C2CC(=O)C3=C(C=C(C=C3O2)OCC(=O)N4CCN(CC4)CC5=C(C(=CC=C5)OC)OC)O)O					0
CHEMBL1478329	ChEMBL		CN1C=CC=C1C2=NC3=C(N2)C=C(C=C3)NC(=O)C4=CC=CC=C4					0
CHEMBL147852	ChEMBL		COC(=O)C1=CC=C(C=C1)NCC(COC2=CC=CC=C2C(=O)CCC3=CC=CC=C3)O					1
CHEMBL147865	ChEMBL		COC(CCC1=CC=CC=C1)C2=CC=CC=C2OCC(CN3CCOCC3)O					1
CHEMBL148001	ChEMBL		CCCNCC(COC1=C(C=C(C=C1)OCC2=CC=CC=C2)C(=O)CCC3=CC=CC=C3)O					1
CHEMBL148032	ChEMBL		CC(=O)C1=CC=CC=C1OCC(CN2CCC(CC2)(C3=CC=CC=C3)O)O					1
CHEMBL148196	ChEMBL		C1CCN(CC1)CC(COC2=C(C=C(C=C2)O)C(=O)CCC3=CC=CC=C3)O					1
CHEMBL148201	ChEMBL		C1=CC=C(C=C1)C(CCNCC(COC2=CC=CC=C2C(=O)CCC3=CC=CC4=CC=CC=C43)O)C5=CC=CC=C5					1
CHEMBL148235	ChEMBL		C1CN(CCN1CC(COC2=CC=C(C=C2)C(=O)CCC3=CC=CC=C3)O)C4=CC=C(C=C4)F					1
CHEMBL148260	ChEMBL		C1CN(CCC1(C2=CC=CC=C2)O)CC(COC3=CC=CC=C3C(=O)C4=CC=CC=C4)O					1
CHEMBL148318	ChEMBL		C1CN(CCN1CC(COC2=CC=CC=C2C(=O)C3=CC=CC=C3)O)C4=CC=C(C=C4)F					1
CHEMBL1483406	ChEMBL		CCOC1=CC=C(C=C1)NC(=O)C2=CC=CC3=C2C(=O)N(C3)CCOC					0	1
CHEMBL1488169	ChEMBL		CC1=NC2=C(C(=NN2C(=C1)N3CCN(CC3)C(=O)C4=CC=CO4)C)C5=CC=CC=C5					0
CHEMBL149234	ChEMBL		C1=CC=C(C=C1)CCC(=O)C2=CC=CC=C2OCC(CNC3=CC=CC=C3)O					1
CHEMBL149235	ChEMBL		CC(C)N(CC(COC1=C(C=C(C=C1)O)C(=O)CCC2=CC=CC=C2)O)C(C)C					1
CHEMBL1492652	ChEMBL		CC1=CC=C(C=C1)S(=O)(=O)NC2=CC3=C(C=C2)N=C(N3)C4=CC=CN4C					0
CHEMBL149548	ChEMBL		CC(=O)C1=CC(=CC=C1)OCC(CN2CCOCC2)O					0
CHEMBL1506885	ChEMBL		C1COCCN1CCCNC(=O)C2=C3N=C(C=C(N3N=C2)C4=CC=CC=C4)C5=CC=CC=C5					1		1
CHEMBL1510913	ChEMBL		C1=CC=C(C(=C1)C2=NC(=NO2)C3=CC=C(O3)Br)[N+](=O)[O-]					0	1
CHEMBL151649	ChEMBL	PHENETHYLISOTHIOCYANATE	C1=CC=C(C=C1)CCN=C=S					1			0
CHEMBL15177	ChEMBL	MK-571	CN(C)C(=O)CCSC(C1=CC=CC(=C1)/C=C/C2=NC3=C(C=CC(=C3)Cl)C=C2)SCCC(=O)O					0		1	1
CHEMBL1521418	ChEMBL		COC1=CC=C(C=C1)C2=NN(C=C2/C=C/C(=O)N3CCN(CC3)C4=CC=CC=N4)C5=CC=CC=C5					1
CHEMBL15245	ChEMBL	YOHIMBINE	COC(=O)[C@H]1[C@H](CC[C@@H]2[C@@H]1C[C@H]3C4=C(CCN3C2)C5=CC=CC=C5N4)O					0
CHEMBL1526865	ChEMBL		CC1=CC(=NN1C2=NC(=C(C=C2)Cl)C(=O)NC3=C(C=CC(=C3)C(F)(F)F)Cl)C					0	0
CHEMBL1528996	ChEMBL		C1=CC=C(C=C1)CCNC(=O)COC2=CC=C(C=C2)C3=CC=C(C=C3)C#N					0	1
CHEMBL154194	ChEMBL		CCOC(=O)C1=CC=C(C=C1)OCC2=NC3=CC=CC=C3N(C2=O)C					1		0
CHEMBL1542151	ChEMBL		C1=CC(=C(C=C1C(=O)O)C2=CC=C(O2)/C=C\3/C(=O)NC(=O)S3)Cl					0
CHEMBL154428	ChEMBL		C1=CC=C2C=C3C(=CC2=C1)NC(=O)C(=N3)C4=C(C=CC(=C4)Br)N					1
CHEMBL1549255	ChEMBL		CC1=CC=C(C=C1)NC(=O)CN2C3=CC=CC=C3N=C(C2=O)C					1
CHEMBL154971	ChEMBL		CN1C2=CC=CC=C2N=C(C1=O)COC3=CC=CC=C3					1
CHEMBL155285	ChEMBL		COC1=C(C=C2CN(CCC2=C1)CCC3=CC=C(C=C3)NC(=O)C4=CC=CC=C4NC(=O)C5=CC=CO5)OC					1	1
CHEMBL155899	ChEMBL		C1=CC=C(C=C1)CN2C3=CC=CC=C3N=C(C2=O)COC4=CC=CC=C4C(=O)NC5=CC=CC=C5					1		0
CHEMBL155944	ChEMBL		CC(C)(C)C1=CC(=CC=C1)OCC2=NC3=CC=CC=C3N(C2=O)C					1		0
CHEMBL1560	ChEMBL	CAPTOPRIL	C[C@H](CS)C(=O)N1CCC[C@H]1C(=O)O					0			0
CHEMBL156463	ChEMBL		CN1C2=CC=CC=C2N=C(C1=O)COC3=CC=C(C=C3)C(=O)C4=CC=CC=C4					1
CHEMBL1565753	ChEMBL		CC1=C(N2C(=CC(=N2)C3=CC(=CC=C3)F)N=C1C)N4CCN(CC4)C(=O)C5=CC=CO5					0	1
CHEMBL1570482	ChEMBL	MONOCTANOIN COMPONENT A	CCCCCCCC(=O)OCC(CO)O					1
CHEMBL1573	ChEMBL		CC1=C(C(=C(C(=N1)C)C(=O)OC)C2=CC=CC=C2[N+](=O)[O-])C(=O)OC					0
CHEMBL157300	ChEMBL		C1=CC=C2C=C3C(=CC2=C1)NC(=O)C(=N3)C4=CC=CC=C4N					1
CHEMBL157465	ChEMBL		CN1C2=CC=CC=C2N=C(C1=O)COC3=CC=CC=C3C(=O)NC4=CC=CC=C4					1
CHEMBL1575	ChEMBL	ESTRAMUSTINE	C[C@]12CC[C@H]3[C@H]([C@@H]1CC[C@@H]2O)CCC4=C3C=CC(=C4)OC(=O)N(CCCl)CCCl					1
CHEMBL157526	ChEMBL		CC1=NC2=CC=CC=C2N(C1=O)CC3=CC=CC=C3					1
CHEMBL1581	ChEMBL	PERINDOPRIL	CCC[C@@H](C(=O)OCC)N[C@@H](C)C(=O)N1[C@H]2CCCC[C@H]2C[C@H]1C(=O)O					0
CHEMBL1581971	ChEMBL		CC1=C(N2C(=CC(=N2)C3=CC(=CC=C3)Cl)N=C1C)N4CCN(CC4)C(=O)C5=CC=CO5					1
CHEMBL1582357	ChEMBL		CCN(CC)P(=O)(C1=C(C=C(C=C1)N(C)C)NC(=O)C2=CC=CO2)NC3=CC=CC(=C3)C(F)(F)F					1	1
CHEMBL158350	ChEMBL		CN1C2=CC=CC=C2N=C(C1=O)COC3=C(C=C(C=C3)C(=O)OC)OC					1
CHEMBL1595008	ChEMBL	MONOCTANOIN COMPONENT B	CCCCCCCCCC(=O)OCC(CO)O					1
CHEMBL160555	ChEMBL	DICAPTHON	COP(=S)(OC)OC1=C(C=C(C=C1)[N+](=O)[O-])Cl					1
CHEMBL1605568	ChEMBL		CCOC(=O)C1=C(SC2=C1CCN(C2)CC3=CC=CC=C3)NC(=O)CSC4=NC=CC=N4					1	1
CHEMBL1608504	ChEMBL		C1CCN(C1)C2=C(C=C(C=C2)C(=O)OCC3=CC=C(C=C3)C#N)[N+](=O)[O-]					0	1
CHEMBL1608805	ChEMBL		CCOC(=O)C1=CC(=CC=C1)NC(=O)C2=NC3=CC=CC=C3N=C2					0	1
CHEMBL1624741	ChEMBL		C1=CC=C(C=C1)C2=NC3=CC=CC=C3C(=N2)NC4=CC=C(C=C4)C(=O)O					0	1	1
CHEMBL1628227	ChEMBL	DOXEPIN	CN(C)CCC=C1C2=CC=CC=C2COC3=CC=CC=C31					0
CHEMBL1631996	ChEMBL		COC1=CC2=C(C[C@H]([C@H](O2)C3=CC(=C(C(=C3)OC)OC)OC)OC(=O)C4=CC(=C(C(=C4)OC)OC)OC)C(=C1)OC					1
CHEMBL1641620	ChEMBL		CN(C1CCC(CC1)OC(=O)/C=C/C2=CC(=C(C(=C2)OC)OC)OC)C3CCC(CC3)OC(=O)C4=CC(=C(C(=C4)OC)OC)OC					1
CHEMBL1641872	ChEMBL		C[C@H](C/C=C/C(C)(C)O)[C@H]1CC[C@@]2([C@@]1(CC[C@]34[C@H]2CC[C@@H]5[C@]3(C4)CC[C@@H](C5(C)C)O)C)C					1
CHEMBL1641937	ChEMBL		CCCCCN1C=C(C(=O)C=C1C(C)(C)C)C(=O)NC23CC4CC(C2)CC(C4)C3					1
CHEMBL1643340	ChEMBL		CN(C1CCC(CC1)OC(=O)CCC2=CC(=C(C(=C2)OC)OC)OC)C3CCC(CC3)OC(=O)C4=CC(=C(C(=C4)OC)OC)OC					1
CHEMBL1643344	ChEMBL		CN(C1CCC(CC1)OC(=O)C#CC2=CC(=C(C(=C2)OC)OC)OC)C3CCC(CC3)OC(=O)C4=CC(=C(C(=C4)OC)OC)OC					1
CHEMBL1650989	ChEMBL		C[C@H]([C@H](C1=CC=CC=C1)O)NCC2=CC(=CC=C2)OCC3=CC=CC=C3					0
CHEMBL1650991	ChEMBL		CC[C@H]1CCC2=C(C1)C(=C(C(=N2)SCC3=CC=C(C=C3)C(=O)O)C#N)C(F)(F)F					0
CHEMBL1650996	ChEMBL		CC[C@H](C)N1C(=O)/C(=C\C2=CC=C(O2)C3=C(C=CC(=C3)C(=O)O)Cl)/SC1=O					0
CHEMBL1651007	ChEMBL		CC1=CC=C(C=C1)S(=O)(=O)NC2=CC3=C(C=C2)N(C=N3)C4=CC=CC=C4					0
CHEMBL1651008	ChEMBL		CC1=CC=C(C=C1)S(=O)(=O)NC2=CC3=C(C=C2)N(C(=N3)C)CC4=CC=CC=C4					0
CHEMBL1651011	ChEMBL		C1=CC=C(C=C1)CCN(CC2=CC=CC=C2)CC3=CC(=CC=C3)OCC4=CC=CC=C4					0
CHEMBL1651012	ChEMBL		CC(C(C1=CC=CC=C1)O)NCC2=CC(=CC=C2)OC					0
CHEMBL1651014	ChEMBL		C1=CC=C(C=C1)CC2=CC(=C(C(=N2)SCC3=CC=C(C=C3)C(=O)O)C#N)C(F)(F)F					0
CHEMBL1651015	ChEMBL		C1CCC2=C(C1)C(=C(C(=N2)SCC3=CN=C(C=C3)Cl)C#N)C(F)(F)F					0
CHEMBL1651021	ChEMBL		CCC(C)N1C(=O)/C(=C/C2=CC=C(O2)N3CCCC3)/SC1=O					0
CHEMBL1651167	ChEMBL		CCCOC1=CC=C(C=C1)C2=CC(=O)C3=CC=CC=C3N2C					0
CHEMBL1651170	ChEMBL		CCN(CC)CCOC1=CC=C(C=C1)C2=CC(=O)C3=CC=CC=C3N2C					0
CHEMBL1651171	ChEMBL		CN1C2=CC=CC=C2C(=O)C=C1C3=CC=C(C=C3)OCCN(C)C					0
CHEMBL1651187	ChEMBL		CCOC(=O)C1=CN(C2=CC(=C(C=C2C1=O)N)N3CCC4=C(C3)/C(=N/OC)/C(CS4)C)C5CC5					0
CHEMBL1651956	ChEMBL	ALISPORIVIR	CC[C@H]1C(=O)N([C@@H](C(=O)N([C@H](C(=O)N[C@H](C(=O)N([C@H](C(=O)N[C@H](C(=O)N[C@@H](C(=O)N([C@H](C(=O)N([C@H](C(=O)N([C@H](C(=O)N([C@H](C(=O)N1)[C@@H]([C@H](C)C/C=C/C)O)C)C(C)C)C)CC(C)C)C)CC(C)C)C)C)C)CC(C)C)C)C(C)C)C(C)C)CC)C)C					1
CHEMBL1683636	ChEMBL		CCCCCCCCCCCCCCCCN1C=C[N+](=C1C)CC2=CC=CC=C2.[I-]					1
CHEMBL1685072	ChEMBL	NEOCALYCOPTERON	COC1=C2C(=C3[C@H](C[C@@H](OC3=C1OC)C4=CC=CC=C4)O)O[C@@]56[C@@]2(C(=C(C(=O)C5=CC[C@@H](O6)C7=CC=CC=C7)OC)OC)OC					1
CHEMBL1685073	ChEMBL		CO[C@H]1C[C@@H](OC2=C(C(=C3C(=C12)O[C@@]45[C@@]3(C(=C(C(=O)C4=CC[C@@H](O5)C6=CC=CC=C6)OC)OC)OC)OC)OC)C7=CC=CC=C7					1
CHEMBL1685074	ChEMBL	CALYFLORENON B	CO[C@@H]1C[C@H](OC2=C1C(=O)[C@@H]([C@@]3([C@]2(C4=C(C(=C5C(=C4O3)[C@@H](C[C@H](O5)C6=CC=CC=C6)O)OC)OC)OC)OC)OC)C7=CC=CC=C7					1
CHEMBL1688197	ChEMBL		CC1=C2[C@@H](/C=C\COC(=O)/C=C/[C@H]([C@@H](C2(C)C)C[C@H]1OC(=O)C3=CC=CC=C3)OC)OCOCCOC					1
CHEMBL168831	ChEMBL		CC1=C2C(=NO1)C3=C(C=CC=C3Cl)N(C2=O)C4=CC=CC(=C4)CC(=O)N(C)C5=CC(=C(C(=C5)OC)OC)OC					1		1
CHEMBL1698513	ChEMBL		COC1=C(C=C(C=C1)/C=N/NC(=O)C2=CC(=C(C=C2)O)OC)CN3CCN(CC3)C4=CC=C(C=C4)F					1
CHEMBL1703678	ChEMBL		COC1=C(C=C(C=C1)/C=N/NC(=O)C2=CN=CC=C2)CN3CCN(CC3)C4=CC=C(C=C4)F					1
CHEMBL170458	ChEMBL	DIALLYL SULFIDE	C=CCSCC=C					1
CHEMBL1716049	ChEMBL		CCCCN1C2=CC=CC=C2C(=C1O)N=NC3=CC=CC=N3					0
CHEMBL1717301	ChEMBL		COC1=C(C=C(C=C1)/C=N/NC(=O)C2=CC=CC=C2F)CN3CCN(CC3)C4=CC=C(C=C4)F					1
CHEMBL172550	ChEMBL		CCOC(=O)C1=C(NC(=C(C1C2=C(ON=C2C3=C(C=CC(=C3)Cl)OC)C)C(=O)OCC)C)C					0
CHEMBL1732	ChEMBL	DIHYDROERGOTAMINE	C[C@@]1(C(=O)N2[C@H](C(=O)N3CCC[C@H]3[C@@]2(O1)O)CC4=CC=CC=C4)NC(=O)[C@@H]5C[C@H]6[C@@H](CC7=CNC8=CC=CC6=C78)N(C5)C					0
CHEMBL173722	ChEMBL		CCOC(=O)C1=C(NC(=C(C1C2=C(ON=C2C3=CC=CC=C3Cl)C)C(=O)OCC)C)C					0
CHEMBL1739325	ChEMBL		COC1=CC=CC=C1N2CCN(CC2)CC(CN3C(=O)N(C(=O)C3(C4=CC=CC=C4)C5=CC=CC=C5)CC(=O)O)O					0
CHEMBL1743350	ChEMBL	DESMETHYL TAMOXIFEN	CC/C(=C(\C1=CC=CC=C1)/C2=CC=C(C=C2)OCCN)/C3=CC=CC=C3					0
CHEMBL176656	ChEMBL		CCOC(=O)C1=C(NC(=C(C1C2=C(ON=C2C3=CC=C(C=C3)Cl)C)C(=O)OCC)C)C					0
CHEMBL1773374	ChEMBL		C1C(N(N=C1C2=CC=CC=C2)C(=O)C3=CC4=CC=CC=C4O3)C5=CC=CC=C5					1
CHEMBL1773375	ChEMBL		CC1=CC=C(C=C1)C2CC(=NN2C(=O)C3=CC4=CC=CC=C4O3)C5=CC=CC=C5					1
CHEMBL1773376	ChEMBL		C1C(N(N=C1C2=CC=CC=C2)C(=O)C3=CC4=CC=CC=C4O3)C5=CC=C(C=C5)[N+](=O)[O-]					1
CHEMBL1773377	ChEMBL		COC1=C(C=C(C=C1)C2CC(=NN2C(=O)C3=CC4=CC=CC=C4O3)C5=CC=CC=C5)OC					1
CHEMBL1773378	ChEMBL		C1C(N(N=C1C2=CC=CC=C2)C(=O)C3=CC4=CC=CC=C4O3)C5=CC=C(C=C5)F					1
CHEMBL1773379	ChEMBL		C1C(N(N=C1C2=CC=CC=C2)C(=O)C3=CC4=CC=CC=C4O3)C5=CC=C(C=C5)Cl					1
CHEMBL1773380	ChEMBL		C1C(N(N=C1C2=CC=CC=C2)C(=O)C3=CC4=CC=CC=C4O3)C5=CC=CC=C5Cl					1
CHEMBL1773381	ChEMBL		COC1=CC=C(C=C1)C2CC(=NN2C(=O)C3=CC4=CC=CC=C4O3)C5=CC=CC=C5					1
CHEMBL1773382	ChEMBL		C1C(N(N=C1C2=CC=C(C=C2)Cl)C(=O)C3=CC4=CC=CC=C4O3)C5=CC=CC=C5					1
CHEMBL1773383	ChEMBL		C1C(N(N=C1C2=CC=C(C=C2)Cl)C(=O)C3=CC4=CC=CC=C4O3)C5=CC=C(C=C5)Cl					1
CHEMBL1773384	ChEMBL		COC1=CC=C(C=C1)C2CC(=NN2C(=O)C3=CC4=CC=CC=C4O3)C5=CC=C(C=C5)Cl					1
CHEMBL1773385	ChEMBL		C1C(N(N=C1C2=CC=C(C=C2)Cl)C(=O)C3=CC4=CC=CC=C4O3)C5=CC=C(C=C5)[N+](=O)[O-]					1
CHEMBL1773386	ChEMBL		C1C(N(N=C1C2=CC=C(C=C2)Cl)C(=O)C3=CC4=CC=CC=C4O3)C5=CC=CC=C5Cl					1
CHEMBL1773387	ChEMBL		COC1=C(C=C(C=C1)C2CC(=NN2C(=O)C3=CC4=CC=CC=C4O3)C5=CC=C(C=C5)Cl)OC					1
CHEMBL1773388	ChEMBL		C1C(N(N=C1C2=CC=C(C=C2)F)C(=O)C3=CC4=CC=CC=C4O3)C5=CC=CC=C5					1
CHEMBL1773389	ChEMBL		C1C(N(N=C1C2=CC=C(C=C2)F)C(=O)C3=CC4=CC=CC=C4O3)C5=CC=C(C=C5)Cl					1
CHEMBL1773390	ChEMBL		COC1=CC=C(C=C1)C2CC(=NN2C(=O)C3=CC4=CC=CC=C4O3)C5=CC=C(C=C5)F					1
CHEMBL1773391	ChEMBL		C1C(N(N=C1C2=CC=C(C=C2)F)C(=O)C3=CC4=CC=CC=C4O3)C5=CC=C(C=C5)[N+](=O)[O-]					1
CHEMBL1773392	ChEMBL		C1C(N(N=C1C2=CC=C(C=C2)F)C(=O)C3=CC4=CC=CC=C4O3)C5=CC=CC=C5Cl					1
CHEMBL1773393	ChEMBL		COC1=C(C=C(C=C1)C2CC(=NN2C(=O)C3=CC4=CC=CC=C4O3)C5=CC=C(C=C5)F)OC					1
CHEMBL1773394	ChEMBL		CC1=CC=C(C=C1)C2CC(=NN2C(=O)C3=CC4=CC=CC=C4O3)C5=CC=C(C=C5)F					1
CHEMBL1773395	ChEMBL		C1C(N(N=C1C2=CC=C(C=C2)F)C(=O)C3=CC4=CC=CC=C4O3)C5=CC=C(C=C5)F					1
CHEMBL1773416	ChEMBL		C\1N(C/C(=C\C2=CC=CC=C2)/C(=O)/C1=C/C3=CC=CC=C3)C(=O)CCSCCO					1
CHEMBL1773417	ChEMBL		CC1=CC=C(C=C1)/C=C\2/C(=O)/C(=C/C3=CC=C(C=C3)C)/CN(C2)C(=O)CCSCCO					1
CHEMBL1773418	ChEMBL		COC1=CC=C(C=C1)/C=C\2/C(=O)/C(=C/C3=CC=C(C=C3)OC)/CN(C2)C(=O)CCSCCO					1
CHEMBL1773419	ChEMBL		C\1N(C/C(=C\C2=CC=C(C=C2)Cl)/C(=O)/C1=C/C3=CC=C(C=C3)Cl)C(=O)CCSCCO					1
CHEMBL1773420	ChEMBL		C\1N(C/C(=C\C2=CC=C(C=C2)[N+](=O)[O-])/C(=O)/C1=C/C3=CC=C(C=C3)[N+](=O)[O-])C(=O)CCSCCO					1
CHEMBL1777831	ChEMBL		COCCOCCOCCOC1=C(C=C2CCN(CC2=C1)CCC3=CC=C(C=C3)NC(=O)C4=CC(=C(C=C4)C(=O)OC)NC(=O)C5=CC6=C(C=C5)N=CC=C6)OC					0
CHEMBL1779518	ChEMBL		COC1=C(C=C2CN(CCC2=C1)CCC3=CC=C(C=C3)NC(=O)C4=CC(=C(C=C4)C(=O)O)NC(=O)C5=NC6=CC=CC=C6C=C5)OC.C(=O)(C(F)(F)F)O					0
CHEMBL1779520	ChEMBL		COCCOCCOCCOC1=C(C=C2CN(CCC2=C1)CCC3=CC=C(C=C3)NC(=O)C4=CC(=C(C=C4)C(=O)O)NC(=O)C5=NC6=CC=CC=C6C=C5)OC.C(=O)(C(F)(F)F)O					0
CHEMBL1779521	ChEMBL		COCCOCCOCCOC1=C(C=C2CN(CCC2=C1)CCC3=CC=C(C=C3)NC(=O)C4=CC(=C(C=C4)C(=O)O)NC(=O)C5=CC6=C(C=C5)N=CC=C6)OC.C(=O)(C(F)(F)F)O					0
CHEMBL1779522	ChEMBL		COCCOCCOCCOC1=C(C=C2CCN(CC2=C1)CCC3=CC=C(C=C3)NC(=O)C4=CC(=C(C=C4)C(=O)O)NC(=O)C5=NC6=CC=CC=C6C=C5)OC.C(=O)(C(F)(F)F)O					0
CHEMBL1779523	ChEMBL		COCCOCCOCCOC1=C(C=C2CCN(CC2=C1)CCC3=CC=C(C=C3)NC(=O)C4=CC(=C(C=C4)C(=O)O)NC(=O)C5=CC6=C(C=C5)N=CC=C6)OC.C(=O)(C(F)(F)F)O					0
CHEMBL1779524	ChEMBL		COCCOCCOCCOC1=C(C=C2CN(CCC2=C1)CCC3=CC=C(C=C3)NC(=O)C4=CC(=C(C=C4)C(=O)OC)NC(=O)C5=NC6=CC=CC=C6C=C5)OC					0	1
CHEMBL1779525	ChEMBL		COCCOCCOCCOC1=C(C=C2CN(CCC2=C1)CCC3=CC=C(C=C3)NC(=O)C4=CC(=C(C=C4)C(=O)OC)NC(=O)C5=CC6=C(C=C5)N=CC=C6)OC					0
CHEMBL1779526	ChEMBL		COCCOCCOCCOC1=C(C=C2CCN(CC2=C1)CCC3=CC=C(C=C3)NC(=O)C4=CC(=C(C=C4)C(=O)OC)NC(=O)C5=NC6=CC=CC=C6C=C5)OC					0	1
CHEMBL1790675	ChEMBL		CC[C@H](C)[C@H]1C(=O)N[C@H](C(=O)N[C@H](C(=O)N([C@H](C(=O)O[C@@H](C(=O)N([C@H](C(=O)N[C@H](C(=O)N([C@@H](C(=O)N2CCC[C@H]2C(=O)N1)C)C)CC3=CC=CC=C3)C(C)C)C)[C@@H](C)CC)C(C)(C)O)C)CC(C)C)C(C)C					1
CHEMBL1790677	ChEMBL		CC[C@H](C)[C@H]1C(=O)N([C@H](C(=O)N[C@H](C(=O)N([C@H](C(=O)O[C@@H](C(=O)N([C@H](C(=O)N[C@H](C(=O)N([C@@H](C(=O)N2CCC[C@H]2C(=O)N1)C)C)CC3=CC=C(C=C3)O)C(C)C)C)[C@@H](C)CC)C(C)(C)O)C)CC(C)C)C(C)C)C					1
CHEMBL1790680	ChEMBL		CC[C@H](C)[C@H]1C(=O)N([C@H](C(=O)N[C@H](C(=O)N(C(C(=O)O[C@@H](C(=O)N([C@H](C(=O)N[C@H](C(=O)N([C@H](C(=O)N2CCC[C@H]2C(=O)N1)CC3=CC=CC=C3)C)CC4=CC=CC=C4)C(C)C)C)[C@@H](C)CC)C(C)(C)O)C)CC(C)C)C(C)C)C					1
CHEMBL1790683	ChEMBL		CC[C@H](C)[C@H]1C(=O)N([C@H](C(=O)N[C@H](C(=O)N(C(=C(C)C)C(=O)O[C@@H](C(=O)N([C@H](C(=O)N[C@H](C(=O)N([C@H](C(=O)N2CCC[C@H]2C(=O)N1)CC3=CC=CC=C3)C)CC4=CC=CC=C4)C(C)C)C)[C@@H](C)CC)C)CC(C)C)C(C)C)C					1
CHEMBL1790684	ChEMBL		CC[C@H](C)[C@H]1C(=O)N([C@H](C(=O)N[C@H](C(=O)N(CC(=O)O[C@@H](C(=O)N([C@H](C(=O)N[C@H](C(=O)N([C@H](C(=O)N2CCC[C@H]2C(=O)N1)CC3=CC=CC=C3)C)CC4=CC=CC=C4)C(C)C)C)[C@@H](C)CC)C)CC(C)C)C(C)C)C					1
CHEMBL1790690	ChEMBL		CC[C@H](C)[C@H]1C(=O)N([C@H](C(=O)N[C@H](C(=O)N([C@H](C(=O)O[C@@H](C(=O)N([C@H](C(=O)N[C@H](C(=O)N([C@H](C(=O)N2CCC[C@H]2C(=O)N1)CC3=CC=CC=C3)C)CC4=CC=CC=C4)C(C)C)C)C(C)C)C(C)(C)O)C)CC(C)C)C(C)C)C					1
CHEMBL1790692	ChEMBL		CC[C@H](C)[C@H]1C(=O)N([C@H](C(=O)N[C@H](C(=O)N([C@H](C(=O)O[C@@H](C(=O)N([C@H](C(=O)NCCCCCCCC(=O)N1)C(C)C)C)[C@@H](C)CC)C(C)(C)O)C)CC(C)C)C(C)C)C					1
CHEMBL1790696	ChEMBL		CC[C@H](C)[C@H]1C(=O)N([C@H](C(=O)N[C@H](C(=O)N([C@H](C(=O)O[C@@H](C(=O)N([C@H](C(=O)N[C@H](C(=O)N([C@@H](C(=O)N2CCC[C@H]2C(=O)N1)C)C)CC3=CC=C(C=C3)OCC4CCCCC4)C(C)C)C)[C@@H](C)CC)C(C)(C)O)C)CC(C)C)C(C)C)C					1
CHEMBL1790698	ChEMBL		CC[C@H](C)[C@H]1C(=O)OC(C(=O)N[C@H](C(=O)N([C@H](C(=O)O[C@@H](C(=O)N([C@H](C(=O)N[C@H](C(=O)N([C@H](C(=O)N2CCC[C@H]2C(=O)N1)CC3=CC=CC=C3)C)CC4=CC=CC=C4)C(C)C)C)[C@@H](C)CC)C(C)(C)O)C)CC(C)C)C(C)C					1
CHEMBL1811926	ChEMBL	ESULATIN K	C[C@@H]1/C=C/C([C@@H](C[C@H](C(=C)[C@@H]([C@H]2[C@H]([C@](C[C@@]2(C1=O)OC(=O)C)(C)OC(=O)C3=CN=CC=C3)OC(=O)C)OC(=O)C)OC(=O)C)OC(=O)C4=CN=CC=C4)(C)C					1
CHEMBL1812475	ChEMBL	ESULATIN I	C[C@@H]1/C=C/C(C(=O)C[C@H](C(=C)[C@@H]([C@H]2[C@H]([C@](C[C@@]2(C1=O)OC(=O)C)(C)OC(=O)C3=CC=CC=C3)OC(=O)C)OC(=O)C)OC(=O)C)(C)C					1
CHEMBL1812476	ChEMBL	ESULATIN J	C[C@H]1C[C@]2([C@H]([C@H]1OC(=O)C)[C@H](C(=C)[C@@H](CC(=O)C(/C=C/[C@H](C2=O)C)(C)C)OCC(C)C)OC(=O)C)OC(=O)C					1
CHEMBL1812477	ChEMBL	ESULATIN L	C[C@@H]1/C=C/C([C@@H](C[C@H](C(=C)[C@@H]([C@H]2[C@H]([C@](C[C@@]2(C1=O)OC(=O)C)(C)OC(=O)C)OC(=O)C)OC(=O)C)OCC(C)C)OC(=O)C3=CN=CC=C3)(C)C					1
CHEMBL1812478	ChEMBL	ESULATIN M	C[C@H]1C[C@]2([C@H]([C@H]1OC(=O)C)[C@H](C(=C)[C@@H](C[C@H](C(/C=C/[C@H](C2=O)C)(C)C)OC(=O)C3=CN=CC=C3)OCC(C)C)OC(=O)C)OC(=O)C					1
CHEMBL1812480	ChEMBL	SALICINOLIDE	C[C@@H]1[C@@H]2[C@H](O2)C([C@H]3[C@@H]([C@H]([C@@](CCC(=O)O3)([C@@H]([C@H]4[C@H]([C@](C[C@@]4(C1=O)OC(=O)C)(C)OC(=O)C)OC(=O)C)OC(=O)C)O)OCC(C)C)OC(=O)C)(C)C					1
CHEMBL1818725	ChEMBL		COC1=C(C=C(C=C1)/C=C/[C@H]2CCC=C[C@@H]2C3=CC(=C(C=C3)OC)OC)OC					1
CHEMBL1821792	ChEMBL	EUPHODENDROPHANE A	CCC(=O)O[C@H]1[C@H](C[C@]2([C@H]1[C@H](C(=C)[C@H]([C@H]([C@H](C(/C=C/[C@H](C2=O)C)(C)C)OC(=O)C3=CN=CC=C3)OC(=O)C)OC(=O)C(C)C)OC(=O)C)O)C					1
CHEMBL1821793	ChEMBL	EUPHODENDROPHANE B	C[C@H]1C[C@]2([C@H]([C@H]1OC(=O)C(C)C)[C@H](C(=C)[C@H]([C@H]([C@H](C(/C=C/[C@H](C2=O)C)(C)C)OC(=O)C3=CN=CC=C3)OC(=O)C)OC(=O)C(C)C)OC(=O)C)O					1
CHEMBL1822601	ChEMBL		C1CCC(CC1)N2CCN(CC2)C3CCC(CC3)C4=C(C=CC=C4F)F					1
CHEMBL182653	ChEMBL		COC1=CC=C(C=C1)/C=C/C(=O)C2=C(C=C(C=C2)O)O					0
CHEMBL1829396	ChEMBL		CC(=O)OC[C@]12[C@H](C[C@@H]3[C@H]([C@@]1([C@@](C[C@@H]([C@@H]2OC(=O)C)OC(=O)C4=CC=CC=C4)(C)O)OC3(C)C)OC(=O)C5=CC=CC=C5)OC(=O)C6=COC=C6					1
CHEMBL1829397	ChEMBL		CC(=O)OC[C@]12[C@H](C[C@@H]3[C@H]([C@@]1([C@@](C[C@@H]([C@@H]2OC(=O)C)OC(=O)C)(C)O)OC3(C)C)OC(=O)C4=CC=CC=C4)OC(=O)C5=COC=C5					1
CHEMBL1829517	ChEMBL		CC(=O)OC[C@]12[C@H](C[C@@H]3[C@H]([C@@]1([C@@](C[C@@H]([C@@H]2OC(=O)C)O)(C)O)OC3(C)C)OC(=O)C4=CC=CC=C4)OC(=O)C5=COC=C5					1
CHEMBL1829518	ChEMBL		CC(=O)OC[C@]12[C@H](C[C@@H]3[C@H]([C@@]1([C@@](C[C@@H]([C@@H]2OC(=O)C)O)(C)O)OC3(C)C)OC(=O)C4=CC=CC=C4)OC(=O)C5=CC=CC=C5					1
CHEMBL1829519	ChEMBL		CC(=O)OC[C@]12[C@H](C[C@@H]3[C@H]([C@@]1([C@@](C[C@@H]([C@@H]2OC(=O)C)OC(=O)C)(C)O)OC3(C)C)OC(=O)C)OC(=O)C4=COC=C4					1
CHEMBL1829520	ChEMBL		CC(=O)OC[C@]12[C@H](C[C@@H]3[C@H]([C@@]1([C@@](C[C@@H]([C@@H]2OC(=O)C)OC(=O)C)(C)O)OC3(C)C)OC(=O)C4=CC=CC=C4)OC(=O)C5=CC=CC=C5					1
CHEMBL1829521	ChEMBL		CC(=O)OC[C@]12[C@H](C[C@@H]3[C@H]([C@@]1([C@@](C[C@@H]([C@@H]2OC(=O)C)OC(=O)C)(C)O)OC3(C)C)OC(=O)C4=COC=C4)OC(=O)C5=COC=C5					1
CHEMBL1829522	ChEMBL		CC(=O)O[C@H]1[C@H](C[C@]([C@]23[C@@]1([C@H](C[C@H]([C@H]2OC(=O)C4=CC=CC=C4)C(O3)(C)C)OC(=O)C5=COC=C5)C)(C)O)OC(=O)C6=CC=CC=C6					1
CHEMBL1829523	ChEMBL		CC(=O)O[C@H]1[C@@H]([C@]2([C@H](C[C@@H]3C[C@@]2([C@@]([C@H]1OC(=O)C)(C)O)OC3(C)C)OC(=O)C4=CC=CC=C4)C)OC(=O)C5=COC=C5					1
CHEMBL1829524	ChEMBL		C[C@@H]1[C@H]([C@H]([C@@H]([C@@]2([C@]13C[C@@H](C[C@@H]2OC(=O)C4=CC=CC=C4)C(O3)(C)C)C)OC(=O)C5=COC=C5)OC(=O)C)OC(=O)C					1
CHEMBL1829525	ChEMBL		CC(=O)O[C@@H]1C[C@]([C@@]23C[C@@H](C[C@@H]([C@@]2([C@H]1OC(=O)C4=COC=C4)C)OC(=O)C5=CC=CC=C5)C(O3)(C)C)(C)O					1
CHEMBL1829526	ChEMBL		CC(=O)O[C@@H]1C[C@]([C@@]23C[C@@H](C[C@@H]([C@@]2([C@H]1OC(=O)C4=COC=C4)C)OC(=O)C5=COC=C5)C(O3)(C)C)(C)O					1
CHEMBL1829527	ChEMBL		CC(=O)O[C@@H]1C[C@]([C@@]23C[C@@H](C[C@@H]([C@@]2([C@H]1OC(=O)C4=COC=C4)C)OC(=O)/C=C/C5=CC=CC=C5)C(O3)(C)C)(C)O					1
CHEMBL1829528	ChEMBL		C[C@@H]1C[C@H]([C@@H]([C@@]2([C@]13C[C@@H](C[C@@H]2OC(=O)C4=CC=CC=C4)C(O3)(C)C)C)OC(=O)C5=COC=C5)OC(=O)C					1
CHEMBL1829529	ChEMBL		C[C@@]1(CC[C@@H]([C@@]2([C@]13C[C@@H](C[C@@H]2OC(=O)C4=CC=CC=C4)C(O3)(C)C)C)OC(=O)C5=COC=C5)O					1
CHEMBL1830149	ChEMBL		C1CCC(CC1)N2CCN(CC2)CCCCN3C=CC4=CC=CC=C43					1
CHEMBL1831157	ChEMBL		COC1=C(C=C2CN(CCC2=C1)CCCCN3C=CC4=CC=CC=C43)OC					1
CHEMBL1834565	ChEMBL		CN1C=C(C2=CC=CC=C21)C(=O)/C=C/C3=C(C=CC=C3OC)OC					0	1	0
CHEMBL1834566	ChEMBL		CN1C=C(C2=CC=CC=C21)C(=O)/C=C/C3=C(C=C(C=C3OC)OC)OC					0	1
CHEMBL1834568	ChEMBL		CN1C=C(C2=C1C=CC(=C2)OC)C(=O)/C=C/C3=C(C=C(C=C3OC)OC)OC					0	1
CHEMBL183513	ChEMBL	OROXYLIN A	COC1=C(C2=C(C=C1O)OC(=CC2=O)C3=CC=CC=C3)O					1
CHEMBL186141	ChEMBL	ANDROGRAPHOLIDE	C[C@@]12CC[C@H]([C@@]([C@H]1CCC(=C)[C@H]2C/C=C/3\[C@@H](COC3=O)O)(C)CO)O					0
CHEMBL1865934	ChEMBL		C1CN(CCN1C2=CC(=NC3=CC(=NN32)C4=CC=CC=C4)C5=CC=CO5)C(=O)C6=COC=C6					1	1
CHEMBL1867569	ChEMBL		COC1=CC=C(C=C1)C2=NN3C(=C2)N=C(C=C3N4CCN(CC4)C(=O)C5=COC=C5)C6=CC=CC=C6					1	1
CHEMBL1868233	ChEMBL		C1CN(CCN1C2=CC(=NC3=CC(=NN32)C4=CC=CC=C4)C5=CC=CC=C5)C(=O)C6=COC=C6					1
CHEMBL1877038	ChEMBL		C1COCCN1CC(COC2=CC=C(C=C2)C(=O)C3=CC=CC=C3)O					1
CHEMBL1877947	ChEMBL		C1CN(CCN1C2=CC(=NC3=CC(=NN32)C4=CC(=CC=C4)Cl)C5=CC=CC=C5)C(=O)C6=CC=NC=C6					1
CHEMBL1880550	ChEMBL		CC(=O)N1CCN(CC1)C2=CC(=NC3=CC(=NN32)C4=CC=C(C=C4)OC)C5=CC=CC=C5					1
CHEMBL1880661	ChEMBL		C#CC1=NC2=CC(=NN2C(=C1)N3CCN(CC3)C(=O)C4=COC=C4)C5=CC(=CC=C5)Cl					1
CHEMBL1884699	ChEMBL		COC1=CC=C(C=C1)C2=C3C(=CC(=NC3=NN2)N4CCN(CC4)C(=O)C5=COC=C5)C(F)(F)F					0	1
CHEMBL1893675	ChEMBL		COC1=CC=CC=C1C2=NN3C(=C2)N=C(C=C3N4CCN(CC4)C(=O)C5=CC=CO5)C6=CC=CC=C6					1
CHEMBL1894129	ChEMBL		COC1=CC=CC=C1C2=NN3C(=C2)N=C(C=C3N4CCN(CC4)C(=O)C5=COC=C5)C6=CC=CC=C6					1
CHEMBL1895098	ChEMBL		C1CCN(CC1)CC(COC2=CC=C(C=C2)C(=O)C3=CC=CC=C3)O					1
CHEMBL189669	ChEMBL		CCCOC1=C(C(=C2C(=C1)OC(=CC2=O)C3=CC=CC=C3)OC)OCCC					1
CHEMBL1898650	ChEMBL		C1CN(CCN1C2=CC(=NC3=CC(=NN32)C4=CC(=CC=C4)Cl)C5=CN=CC=C5)C(=O)C6=COC=C6					1
CHEMBL1899974	ChEMBL		C1CN(CCN1C2=CC(=NC3=CC(=NN32)C4=CC(=CC=C4)Cl)C5=CC=NC=C5)C(=O)C6=COC=C6					1
CHEMBL1900518	ChEMBL		CC1=C(N2C(=CC(=N2)C3=CC(=CC=C3)OC)N=C1C)N4CCN(CC4)C(=O)C5=COC=C5					1	1
CHEMBL19019	ChEMBL	NALTREXONE	C1CC1CN2CC[C@]34[C@@H]5C(=O)CC[C@]3([C@H]2CC6=C4C(=C(C=C6)O)O5)O					0
CHEMBL1903207	ChEMBL	HEPTACHLOR EPOXIDE	C12C(C(C3C1O3)Cl)C4(C(=C(C2(C4(Cl)Cl)Cl)Cl)Cl)Cl					1
CHEMBL1908345	ChEMBL	TOLYPORPHIN A	C[C@@H]1[C@@H](C[C@H](C(O1)[C@]2(C3=CC4=CC(=C(N4)C=C5C(=O)[C@@](C(=N5)C=C6C(=CC(=CC(=N3)C2=O)N6)C)(C)C7[C@@H](C[C@H]([C@H](O7)C)O)OC(=O)C)C)C)OC(=O)C)O					1
CHEMBL190946	ChEMBL		CC/C=C/COC1(C2=NOC(=O)N2C(=CS1)C)C3=CC=C(C=C3)Cl					0
CHEMBL191573	ChEMBL		CC(=O)OC[C@]12[C@H](C[C@@H]3[C@H]([C@@]1([C@@](C[C@@H]([C@@H]2OC(=O)C)OC(=O)C)(C)O)OC3(C)C)OC(=O)C)OC(=O)C4=CC=CC=C4					1
CHEMBL1916747	ChEMBL		COC(=O)CN1C(=O)C(N(C1=O)CCCN2CCN(CC2)C3=CC=CC=C3)(C4=CC=CC=C4)C5=CC=CC=C5					1
CHEMBL1916748	ChEMBL		COC(=O)CN1C(=O)C(N(C1=O)CCCCN2CCN(CC2)C3=CC=CC=C3)(C4=CC=CC=C4)C5=CC=CC=C5					1
CHEMBL19215	ChEMBL	METERGOLINE	CN1C[C@@H](C[C@H]2[C@H]1CC3=CN(C4=CC=CC2=C34)C)CNC(=O)OCC5=CC=CC=C5					1
CHEMBL1935203	ChEMBL		C1=CC=C(C(=C1)/C=C/C(=O)C2=C(C=C(C=C2)O)O)Cl					0
CHEMBL1935204	ChEMBL		COC1=CC(=C(C=C1)C(=O)/C=C/C2=CC(=C(C=C2)Cl)Cl)O					0	0	0
CHEMBL1935205	ChEMBL		COC1=CC(=C(C=C1)C(=O)/C=C/C2=CC(=C(C=C2)OC)OC)OC					0
CHEMBL1935206	ChEMBL		COC1=C(C=CC(=C1)OO)C(=O)/C=C/C2=CC(=C(C=C2)Cl)Cl					0	0
CHEMBL1935207	ChEMBL		COC1=C(C=C(C=C1)C(=O)/C=C/C2=CC=CC=C2Cl)OC					0		0
CHEMBL1935208	ChEMBL		COC1=C(C=C(C=C1)C(=O)/C=C/C2=CC=C(C=C2)Cl)OC					0
CHEMBL1935209	ChEMBL		C1=CC=C(C=C1)/C=C/C(=O)C2=C(C3=CC=CC=C3C=C2)O					0
CHEMBL1935210	ChEMBL		COC1=CC=C(C=C1)/C=C/C(=O)C2=C(C3=CC=CC=C3C=C2)O					0		0
CHEMBL1935211	ChEMBL		COC1=C(C=C(C=C1)/C=C/C(=O)C2=C(C3=CC=CC=C3C=C2)O)OC					0		0
CHEMBL1935212	ChEMBL		COC1=CC=CC(=C1)/C=C/C(=O)C2=C(C3=CC=CC=C3C=C2)O					0
CHEMBL1935213	ChEMBL		C1=CC=C2C(=C1)C=CC(=C2O)C(=O)/C=C/C3=CC=CC=C3Cl					0	0	0
CHEMBL1935214	ChEMBL		C1=CC=C2C(=C1)C=CC(=C2O)C(=O)/C=C/C3=CC=C(C=C3)Cl					0
CHEMBL1935215	ChEMBL		C1=CC=C2C(=C1)C=CC(=C2O)C(=O)/C=C/C3=CC(=C(C=C3)Cl)Cl					0
CHEMBL1935216	ChEMBL		C1=CC=C(C=C1)/C=C/C(=O)C2=C(C=CC3=CC=CC=C32)O					0
CHEMBL1935217	ChEMBL		COC1=CC=C(C=C1)/C=C/C(=O)C2=C(C=CC3=CC=CC=C32)O					0		0
CHEMBL1935218	ChEMBL		COC1=C(C=C(C=C1)/C=C/C(=O)C2=C(C=CC3=CC=CC=C32)O)OC					0	1	0
CHEMBL1935219	ChEMBL		COC1=CC=CC(=C1)/C=C/C(=O)C2=C(C=CC3=CC=CC=C32)O					0	1
CHEMBL1935220	ChEMBL		C1=CC=C2C(=C1)C=CC(=C2C(=O)/C=C/C3=CC=CC=C3Cl)O					0	1
CHEMBL1935221	ChEMBL		C1=CC=C2C(=C1)C=CC(=C2C(=O)/C=C/C3=CC=C(C=C3)Cl)O					0
CHEMBL1935222	ChEMBL		C1=CC=C2C(=C1)C=CC(=C2C(=O)/C=C/C3=CC(=C(C=C3)Cl)Cl)O					0	1	0
CHEMBL1939987	ChEMBL		CC1=C(C(NC(=S)N1)C2=CC=CC=C2)C(=O)C3=CC=CC=C3					0
CHEMBL194400	ChEMBL	HEPTACHLOR	C1=CC(C2C1C3(C(=C(C2(C3(Cl)Cl)Cl)Cl)Cl)Cl)Cl					1
CHEMBL1944864	ChEMBL		COC1=CC(=CC(=C1OC)OC)C(=O)NC2=CC=C(C=C2)C3=CC=CC=C3					0		0
CHEMBL1944865	ChEMBL		COC1=CC(=CC(=C1OC)OC)C(=O)NC2=C(C=C(C=C2)C3=CC=CC=C3)N					1
CHEMBL1944866	ChEMBL		COC1=CC(=CC(=C1OC)OC)C(=O)NC2=C(C=C(C=C2)C3=CC=CC=C3)F					1
CHEMBL1944867	ChEMBL		COC1=CC(=CC(=C1OC)OC)C(=O)NC2=C(C=C(C=C2)C3=CC=CC=C3)[N+](=O)[O-]					0
CHEMBL1944868	ChEMBL		CC(=O)NC1=C(C=CC(=C1)C2=CC=CC=C2)NC(=O)C3=CC(=C(C(=C3)OC)OC)OC					1		0
CHEMBL1944869	ChEMBL		COC1=CC(=CC(=C1OC)OC)C(=O)NC2=C(C=C(C=C2)Br)[N+](=O)[O-]					0		0
CHEMBL1945301	ChEMBL		COC1=CC(=C(C=C1)NC(=O)C2=CC(=C(C(=C2)OC)OC)OC)[N+](=O)[O-]					0		0
CHEMBL1945304	ChEMBL		COC1=CC(=CC(=C1OC)OC)C(=O)NC2=C(C=C(C=C2)C3=CN=CC=C3)[N+](=O)[O-]					1		1
CHEMBL1945305	ChEMBL		COC1=CC(=CC(=C1OC)OC)C(=O)NC2=C(C=C(C=C2)C3=CC(=CC(=C3)F)F)[N+](=O)[O-]					1		1
CHEMBL1945311	ChEMBL		COC1=C(C=C(C=C1)C(=O)NC2=C(C=C(C=C2)C3=CC=CC=C3)[N+](=O)[O-])OC					1
CHEMBL1945312	ChEMBL		COC1=CC(=CC(=C1)C(=O)NC2=C(C=C(C=C2)C3=CC=CC=C3)[N+](=O)[O-])OC					1
CHEMBL1945313	ChEMBL		COC1=CC(=CC(=C1OC)OC)CNC2=C(C=C(C=C2)C3=CC=CC=C3)[N+](=O)[O-]					1
CHEMBL1945314	ChEMBL		COC1=CC(=CC(=C1OC)OC)NC(=O)C2=C(C=C(C=C2)C3=CC=CC=C3)[N+](=O)[O-]					1		0
CHEMBL1945315	ChEMBL		C1=CC(=C(C=C1Br)[N+](=O)[O-])NC(=O)C2=CC(=C(C(=C2)O)O)O					0		0
CHEMBL1945316	ChEMBL		C1=CC=C(C=C1)C2=CC(=C(C=C2)NC(=O)C3=CC(=C(C(=C3)O)O)O)[N+](=O)[O-]					0
CHEMBL1945512	ChEMBL		C1=CC=C(C=C1)C2=CC(=C(C=C2)NC(=O)C3=CC(=CC(=C3)O)O)[N+](=O)[O-]					0
CHEMBL1945514	ChEMBL		COC1=CC(=C(C=C1)NC(=O)C2=CC(=C(C(=C2)OC)O)O)[N+](=O)[O-]					0
CHEMBL1945517	ChEMBL		COC1=CC(=CC(=C1O)O)C(=O)NC2=C(C=C(C=C2)C3=CC=CC=C3)[N+](=O)[O-]					0		1
CHEMBL1945974	ChEMBL		COC1=CC(=CC(=C1O)O)C(=O)NC2=C(C=C(C=C2)C3=CC(=C(C=C3)O)O)[N+](=O)[O-]					0		1
CHEMBL1945975	ChEMBL		CC(=O)C1=CC=CC(=C1)C2=CC(=C(C=C2)NC(=O)C3=CC(=C(C(=C3)OC)O)O)[N+](=O)[O-]					1		1
CHEMBL1945976	ChEMBL		COC1=CC(=CC(=C1O)O)C2=CC(=C(C=C2)NC(=O)C3=CC(=C(C(=C3)OC)O)O)[N+](=O)[O-]					1
CHEMBL1945978	ChEMBL		COC1=CC(=CC(=C1O)O)C(=O)NC2=CC=C(C=C2)C3=CC=CC=C3					0
CHEMBL1945979	ChEMBL		COC1=CC(=CC(=C1O)O)C(=O)NC2=C(C=C(C=C2)C3=CC=CC=C3)N					0
CHEMBL1945981	ChEMBL		CC(=O)NC1=C(C=CC(=C1)C2=CC=CC=C2)NC(=O)C3=CC(=C(C(=C3)OC)O)O					0
CHEMBL1945982	ChEMBL		COC1=C(C=C(C=C1)C(=O)NC2=C(C=C(C=C2)C3=CC=CC=C3)[N+](=O)[O-])O					1		0
CHEMBL1945983	ChEMBL		COC1=CC(=CC(=C1O)O)CNC2=C(C=C(C=C2)C3=CC=CC=C3)[N+](=O)[O-]					0
CHEMBL1945984	ChEMBL		COC1=CC(=CC(=C1O)O)NC(=O)C2=C(C=C(C=C2)C3=CC=CC=C3)[N+](=O)[O-]					0		0
CHEMBL1945985	ChEMBL		COC1=CC(=CC(=O)C1=O)C(=O)NC2=C(C=C(C=C2)C3=CC=CC=C3)[N+](=O)[O-]					0
CHEMBL1966436	ChEMBL	AUSTOCYSTIN D	CC(C)(CCC1=C2C(=C(C=C1)O)C(=O)C3=C(C4=C(C=C3O2)O[C@@H]5[C@]4(C=CO5)O)O)O					1
CHEMBL1967575	ChEMBL		CC[C@@H]1CN([C@H]2CC3=C(C(=O)C[C@H]1C2C(=O)OC)NC4=CC=CC=C34)C					0
CHEMBL1971465	ChEMBL		C1CN(CCN1C2=CC(=NC3=CC(=NN32)C4=CC(=CC=C4)Cl)C5=CC(=CC=C5)F)C(=O)C6=COC=C6					1	1
CHEMBL1998498	ChEMBL		COC1=CC=CC(=C1)C2=NC3=CC(=NN3C(=C2)N4CCN(CC4)C(=O)C5=COC=C5)C6=CC(=CC=C6)Cl					1
CHEMBL2002154	ChEMBL	TRIPALMITIN	CCCCCCCCCCCCCCCC(=O)OCC(COC(=O)CCCCCCCCCCCCCCC)OC(=O)CCCCCCCCCCCCCCC					0
CHEMBL2011282	ChEMBL		COC1=C(C=C(C=C1)CCNC(=O)C2=CC(=O)C3=C(O2)C=CC=C3OCC4=CC=CC=C4)OC					0	1
CHEMBL2011286	ChEMBL		COC1=C(C=C(C=C1)CCNC(=O)C2=CC(=O)C3=C(O2)C=CC=C3OCCC4=CC(=C(C=C4)OC)OC)OC					0	1
CHEMBL2011287	ChEMBL		COC1=CC2=C(C=C1)NC=C2CCNC(=O)C3=CC(=O)C4=C(O3)C=CC=C4OCC5=CC=CC=C5					0	1
CHEMBL2011288	ChEMBL		COC1=CC2=C(C=C1)NC=C2CCNC(=O)C3=CC(=O)C4=C(O3)C=CC=C4OCC5=CC=C(C=C5)Br					0	1	0
CHEMBL2011289	ChEMBL		CC1=CC=C(C=C1)COC2=CC=CC3=C2C(=O)C=C(O3)C(=O)NCCC4=CNC5=C4C=C(C=C5)OC					0	1	0
CHEMBL2011290	ChEMBL		COC1=CC2=C(C=C1)NC=C2CCNC(=O)C3=CC(=O)C4=C(O3)C=CC=C4OCCC5=CC=CC=C5					0	1	0
CHEMBL2012363	ChEMBL		COC1=C2C(=C3C(=C1)CN(CC4=CC(=C5C(=C43)OCO5)OC)CCC6=CC7=C(C=C6)OCO7)OCO2					1
CHEMBL2012925	ChEMBL		C\1N(C/C(=C\C2=CC=CC=C2)/C(=O)/C1=C/C3=CC=CC=C3)C(=O)C(=O)N4C/C(=C\C5=CC=CC=C5)/C(=O)/C(=C/C6=CC=CC=C6)/C4					1
CHEMBL2012926	ChEMBL		C\1N(C/C(=C\C2=CC=CC=C2)/C(=O)/C1=C/C3=CC=CC=C3)C(=O)CC(=O)N4C/C(=C\C5=CC=CC=C5)/C(=O)/C(=C/C6=CC=CC=C6)/C4					1
CHEMBL2012927	ChEMBL		C\1N(C/C(=C\C2=CC=CC=C2)/C(=O)/C1=C/C3=CC=CC=C3)C(=O)CCC(=O)N4C/C(=C\C5=CC=CC=C5)/C(=O)/C(=C/C6=CC=CC=C6)/C4					1
CHEMBL2012928	ChEMBL		C\1N(C/C(=C\C2=CC=CC=C2)/C(=O)/C1=C/C3=CC=CC=C3)C(=O)CCCC(=O)N4C/C(=C\C5=CC=CC=C5)/C(=O)/C(=C/C6=CC=CC=C6)/C4					1
CHEMBL2012929	ChEMBL		C\1N(C/C(=C\C2=CC=CC=C2)/C(=O)/C1=C/C3=CC=CC=C3)C(=O)CCCCCCC(=O)N4C/C(=C\C5=CC=CC=C5)/C(=O)/C(=C/C6=CC=CC=C6)/C4					1
CHEMBL2012930	ChEMBL		C\1N(C/C(=C\C2=CC=CC=C2)/C(=O)/C1=C/C3=CC=CC=C3)C(=O)C#CC(=O)N4C/C(=C\C5=CC=CC=C5)/C(=O)/C(=C/C6=CC=CC=C6)/C4					1
CHEMBL2012931	ChEMBL		C\1N(C/C(=C\C2=CC=CC=C2)/C(=O)/C1=C/C3=CC=CC=C3)C(=O)/C=C/C(=O)N4C/C(=C\C5=CC=CC=C5)/C(=O)/C(=C/C6=CC=CC=C6)/C4					1
CHEMBL2012932	ChEMBL		C\1N(C/C(=C\C2=CC=CC=C2)/C(=O)/C1=C/C3=CC=CC=C3)C(=O)/C=C/C=C/C(=O)N4C/C(=C\C5=CC=CC=C5)/C(=O)/C(=C/C6=CC=CC=C6)/C4					1
CHEMBL2012933	ChEMBL		C\1N(C/C(=C\C2=CC=CC=C2)/C(=O)/C1=C/C3=CC=CC=C3)C(=O)C4=CC=CC=C4C(=O)N5C/C(=C\C6=CC=CC=C6)/C(=O)/C(=C/C7=CC=CC=C7)/C5					1
CHEMBL2012934	ChEMBL		C\1N(C/C(=C\C2=CC=CC=C2)/C(=O)/C1=C/C3=CC=CC=C3)C(=O)C4=CC(=CC=C4)C(=O)N5C/C(=C\C6=CC=CC=C6)/C(=O)/C(=C/C7=CC=CC=C7)/C5					1
CHEMBL2018631	ChEMBL		COC1=CC=CC=C1C(=O)/C=C/C2=CC(=C3C(=C2C4=C5C(=C(C=C4C(=O)OC)OC)OCO5)OCO3)OC					1
CHEMBL2018633	ChEMBL		COC1=CC(=C(C=C1)OC)C(=O)/C=C/C2=CC(=C3C(=C2C4=C5C(=C(C=C4C(=O)OC)OC)OCO5)OCO3)OC					1
CHEMBL2018634	ChEMBL		CC1=CC(=C(C=C1)C)C(=O)/C=C/C2=CC(=C3C(=C2C4=C5C(=C(C=C4C(=O)OC)OC)OCO5)OCO3)OC					1
CHEMBL2022837	ChEMBL		CC1=CC2=C([C@H]([C@H](C(O2)(C)C)OC(=O)[C@]34CCC(C3(C)C)(C(=O)O4)C)OC(=O)[C@]56CCC(C5(C)C)(C(=O)O6)C)C7=C1C(=O)C=C(O7)C					1
CHEMBL2022838	ChEMBL		CCC1=CC(=O)C2=C(O1)C3=C(C=C2C)OC([C@@H]([C@@H]3OC(=O)[C@]45CCC(C4(C)C)(C(=O)O5)C)OC(=O)[C@]67CCC(C6(C)C)(C(=O)O7)C)(C)C					1
CHEMBL2022841	ChEMBL		CC1([C@@H]([C@@H](C2=C3C(=C(C=C2O1)OC)C(=O)C4=CC=CC=C4O3)OC(=O)[C@]56CCC(C5(C)C)(C(=O)O6)C)OC(=O)[C@]78CCC(C7(C)C)(C(=O)O8)C)C					1
CHEMBL2029066	ChEMBL		C[C@H]1[C@@H]([C@H]([C@H]([C@@H](O1)OC[C@@H]2[C@H]([C@@H]([C@H]([C@@H](O2)OC3=CC(=C4C(=C3)OC(=CC4=O)C5=CC(=C(C=C5)OC)OCC(=O)N6CCN(CC6)CC7=C(C(=C(C=C7)OC)OC)OC)O)O)O)O)O)O)O					0
CHEMBL203365	ChEMBL		CC1=C2[C@H](C(=O)[C@@]3(CC[C@@H]4[C@]([C@H]3[C@@H]([C@@](C2(C)C)(C[C@@H]1OC(=O)[C@@H]([C@H](C5=CC=CC=C5)NC(=O)C6=CC=CC=C6)O)O)OC(=O)C7=CC=CC=C7)(CO4)OC(=O)C)C)OC(=O)C					1
CHEMBL2034993	ChEMBL		COC1=CC=C(C=C1)C2=NC3=CC=CC=C3C(=C2)[C@@H]([C@@H]4CCCCN4)O.Cl					1
CHEMBL2042907	ChEMBL		COC1=CC2=C(C=CN=C2C=C1)[C@H]([C@@H]3C[C@@H]4CCN3C[C@@H]4C=C)OC(=O)CCC5=CN(N=N5)CCC(=O)O[C@@H]([C@@H]6C[C@@H]7CCN6C[C@@H]7C=C)C8=C9C=C(C=CC9=NC=C8)OC					1
CHEMBL2042908	ChEMBL		COC1=CC2=C(C=CN=C2C=C1)[C@H]([C@@H]3C[C@@H]4CCN3C[C@@H]4C=C)OC(=O)CCCCN5C=C(N=N5)CCC(=O)O[C@@H]([C@@H]6C[C@@H]7CCN6C[C@@H]7C=C)C8=C9C=C(C=CC9=NC=C8)OC					1
CHEMBL2042909	ChEMBL		COC1=CC2=C(C=CN=C2C=C1)[C@H]([C@@H]3C[C@@H]4CCN3C[C@@H]4C=C)OC(=O)CCCCCCN5C=C(N=N5)CCC(=O)O[C@@H]([C@@H]6C[C@@H]7CCN6C[C@@H]7C=C)C8=C9C=C(C=CC9=NC=C8)OC					1
CHEMBL2042910	ChEMBL		COC1=CC2=C(C=CN=C2C=C1)[C@H]([C@@H]3C[C@@H]4CCN3C[C@@H]4C=C)OC(=O)CCCCC5=CN(N=N5)CCCCC(=O)O[C@@H]([C@@H]6C[C@@H]7CCN6C[C@@H]7C=C)C8=C9C=C(C=CC9=NC=C8)OC					1
CHEMBL2042911	ChEMBL		COC1=CC2=C(C=CN=C2C=C1)[C@H]([C@@H]3C[C@@H]4CCN3C[C@@H]4C=C)OC(=O)CCCCCCN5C=C(N=N5)CCCCC(=O)O[C@@H]([C@@H]6C[C@@H]7CCN6C[C@@H]7C=C)C8=C9C=C(C=CC9=NC=C8)OC					1
CHEMBL2042912	ChEMBL		COC1=CC2=C(C=CN=C2C=C1)[C@H]([C@@H]3C[C@@H]4CCN3C[C@@H]4C=C)OC(=O)CCCCCCC5=CN(N=N5)CCCCC(=O)O[C@@H]([C@@H]6C[C@@H]7CCN6C[C@@H]7C=C)C8=C9C=C(C=CC9=NC=C8)OC					1
CHEMBL2042913	ChEMBL		COC1=CC2=C(C=CN=C2C=C1)[C@H]([C@@H]3C[C@@H]4CCN3C[C@@H]4C=C)OC(=O)CCCCCCC5=CN(N=N5)CCCCCCC(=O)O[C@@H]([C@@H]6C[C@@H]7CCN6C[C@@H]7C=C)C8=C9C=C(C=CC9=NC=C8)OC					1
CHEMBL2042914	ChEMBL		COC1=CC2=C(C=CN=C2C=C1)[C@H]([C@@H]3C[C@@H]4CCN3C[C@@H]4C=C)OC(=O)CCCCCCCCC5=CN(N=N5)CCCCCCCCC(=O)O[C@@H]([C@@H]6C[C@@H]7CCN6C[C@@H]7C=C)C8=C9C=C(C=CC9=NC=C8)OC					1
CHEMBL2042962	ChEMBL		COC1=C(C=C(C=C1)C2=C(C(=O)C3=C(O2)C=C(C=C3OC)OC)OCCOC(=O)/C=C/C4=CC(=C(C(=C4)OC)OC)OC)OC					1	1
CHEMBL2042964	ChEMBL		COC1=CC=C(C=C1)C(=O)OCCOC2=C(OC3=C(C2=O)C(=CC(=C3)OC)OC)C4=CC(=C(C=C4)OC)OC					1	1
CHEMBL2046695	ChEMBL		COC1=C2C(=C3C(=C1)CN(C(=O)C4=CC(=C5C(=C43)OCO5)OC)CCN6CCCCC6)OCO2					1
CHEMBL2046696	ChEMBL		COC1=C2C(=C3C(=C1)CN(C(=O)C4=CC(=C5C(=C43)OCO5)OC)CCN6CCN(CC6)CC7=CC=CC=C7)OCO2					1
CHEMBL2046698	ChEMBL		COC1=C2C(=C3C(=C1)CN(C(=O)C4=CC(=C5C(=C43)OCO5)OC)CCN6CCOCC6)OCO2					1
CHEMBL204860	ChEMBL	MATRINE	C1C[C@@H]2[C@H]3CCCN4[C@H]3[C@@H](CCC4)CN2C(=O)C1					1
CHEMBL2051956	ChEMBL	DEXNIGULDIPINE	CC1=C([C@H](C(=C(N1)C)C(=O)OCCCN2CCC(CC2)(C3=CC=CC=C3)C4=CC=CC=C4)C5=CC(=CC=C5)[N+](=O)[O-])C(=O)OC					1
CHEMBL2057254	ChEMBL		C[C@@H](C(=O)OCCCCOC1=NO[N+](=C1S(=O)(=O)C2=CC=CC=C2)[O-])NC(=O)C3=CC(=C4C(=C3C5=C6C(=C(C=C5C(=O)OC)OC)OCO6)OCO4)OC					1
CHEMBL2057256	ChEMBL		C[C@@H](C(=O)OCCCCOC1=NO[N+](=C1S(=O)(=O)C2=CC=CC=C2)[O-])N					1
CHEMBL2057257	ChEMBL		C[C@@H](C(=O)OCCOCCOC1=NO[N+](=C1S(=O)(=O)C2=CC=CC=C2)[O-])N					1
CHEMBL2058782	ChEMBL		CC1=C(C(=CC=C1)N2CCN(CC2)CC(COC3=CC=CC=C3C(=O)C4=CC=CC=C4)O)C					1
CHEMBL2058783	ChEMBL		CC1=C(C(=CC=C1)N2CCN(CC2)CC(COC3=CC=CC(=C3)C(=O)C4=CC=CC=C4)O)C					1
CHEMBL2058784	ChEMBL		CC1=C(C(=CC=C1)N2CCN(CC2)CC(COC3=CC=C(C=C3)C(=O)C4=CC=CC=C4)O)C					1
CHEMBL2058785	ChEMBL		C1CN(CCN1CC(COC2=CC=CC(=C2)C(=O)C3=CC=CC=C3)O)C4=CC=C(C=C4)F					1
CHEMBL2058786	ChEMBL		C1CN(CCN1CC(COC2=CC=C(C=C2)C(=O)C3=CC=CC=C3)O)C4=CC=C(C=C4)F					1
CHEMBL2059229	ChEMBL		C1CCN(CC1)CC(COC2=CC=CC=C2C(=O)C3=CC=CC=C3)O					1
CHEMBL2059230	ChEMBL		C1CCN(CC1)CC(COC2=CC=CC(=C2)C(=O)C3=CC=CC=C3)O					1
CHEMBL2059231	ChEMBL		CC1=CC=CC=C1N2CCN(CC2)CC(COC3=CC=CC(=C3)C(=O)C4=CC=CC=C4)O					1
CHEMBL2059232	ChEMBL		CC1=CC=CC=C1N2CCN(CC2)CC(COC3=CC=C(C=C3)C(=O)C4=CC=CC=C4)O					1
CHEMBL2059233	ChEMBL		CCCNCC(COC1=CC=CC=C1C(=O)C2=CC=C(C=C2)C)O					1
CHEMBL2059234	ChEMBL		CC1=CC=C(C=C1)NC(=O)N2CCN(CC2)CC(COC3=CC=CC=C3C(=O)C4=CC=CC=C4)O					1
CHEMBL2059235	ChEMBL		CC1=CC=C(C=C1)NC(=S)N2CCN(CC2)CC(COC3=CC=CC=C3C(=O)C4=CC=CC=C4)O					1
CHEMBL2059236	ChEMBL		C1CN(CCN1CC(COC2=CC=CC=C2C(=O)C3=CC=CC=C3)O)CC(COC4=CC=CC=C4C(=O)C5=CC=CC=C5)O					1
CHEMBL2059399	ChEMBL		CC1=CC(=C(C=C1)OCC(CN2CCN(CC2)CC(COC3=CC=CC=C3C(=O)C4=CC=CC=C4)O)O)C(=O)C					1
CHEMBL2062804	ChEMBL		CN1CCN(CC1)C2=CC=CC(=C2)NC3=NN4C=CC=C(C4=N3)C5=CC=C(C=C5)S(=O)(=O)C					1
CHEMBL2063071	ChEMBL		CC1=CN(C(=O)NC1=O)[C@H]2C[C@@H]([C@H](O2)COC(=O)CCCCCCCCCCC(=O)OC[C@@H]3[C@H](C[C@@H](O3)N4C=C(C(=O)NC4=O)C)N=[N+]=[N-])N=[N+]=[N-]					1
CHEMBL2064576	ChEMBL		C1=CC=C2C=C3C(=CC2=C1)C(=O)C4=NC5=CC=CC=C5C(=O)N34					1
CHEMBL2074619	ChEMBL		COC[C@@H]1[C@@H]2[C@@H]([C@H]([C@H](O1)O[C@@H]3[C@H](O[C@@H]([C@@H]([C@H]3O)OC)O[C@@H]4[C@H](O[C@@H]([C@@H]([C@H]4O)OC)O[C@@H]5[C@H](O[C@@H]([C@@H]([C@H]5O)OC)O[C@@H]6[C@H](O[C@@H]([C@@H]([C@H]6O)OC)O[C@@H]7[C@H](O[C@@H]([C@@H]([C@H]7O)OC)O[C@@H]8[C@H](O[C@H](O2)[C@@H]([C@H]8O)OC)COC)COC)COC)COC)COC)COC)OC)O					1
CHEMBL2074623	ChEMBL		COC1=C(C=C(C=C1)Cl)C(=O)NCCC2=CC=C(C=C2)S(=O)(=O)NC(=NC3CCCCC3)NC#N					1
CHEMBL2074624	ChEMBL		CC1CCC(CC1)N=C(NC#N)NS(=O)(=O)C2=CC=C(C=C2)CCNC(=O)C3=C(C=CC(=C3)Cl)OC					1
CHEMBL2074630	ChEMBL		C1CN(CCN1CCCN2C3=C(C=C(C=C3)C(F)(F)F)OC4=NN=C(C=C4C2=O)Cl)C(C5=CC=CC=C5)C6=CC=CC=C6					1
CHEMBL2074631	ChEMBL		C1CN(CCN1CCCN2C3=C(C=CC(=C3)C(F)(F)F)OC4=NN=C(C=C4C2=O)Cl)CC5=CC=CC=C5					1
CHEMBL2074632	ChEMBL		C1CN(CCN1CCCN2C3=C(C=CC(=C3)C(F)(F)F)OC4=NN=C(C=C4C2=O)Cl)C5=CC=CC=C5					1
CHEMBL2074633	ChEMBL		CC1=CC(=C2C(=C1)N(C(=O)C3=CC(=NN=C3O2)Cl)CCCN4CCN(CC4)C5=CC=CC=C5)C					1
CHEMBL2074634	ChEMBL		C[C@H](C[C@](CC(=O)O)(C1C(O1)(C)C)O)C2=C3C[C@@H]([C@@H]4[C@@H]([C@]3(CC2)C)CCC5[C@@]4(CCC(=O)C5(C)C)C)O					1
CHEMBL2074635	ChEMBL	BENZOPERIMIDINE	C1=CC=C2C(=C1)C=C3C=CC=C4C3=C2N=CN4					1
CHEMBL2074637	ChEMBL	PEPLUANIN	C[C@H]1/C=C/C([C@@H]([C@@H]([C@@H](C(=C)[C@@H]([C@H]2[C@H]([C@](C[C@@]2([C@H]1OC(=O)C)O)(C)OC(=O)C)OC(=O)C3=CC=CC=C3)OC(=O)C)OC(=O)C)OC(=O)C)OC(=O)C4=CN=CC=C4)(C)C					1
CHEMBL2074639	ChEMBL	TETRACHLOROHYDROQUINONE	C1(=C(C(=C(C(=C1Cl)Cl)O)Cl)Cl)O					1
CHEMBL2074650	ChEMBL		C[C@@H]1C[C@H](OP(=O)(O1)C2=C(C(=C(N=C2C)C)C(=O)OCCN3CCN(CC3)C(C4=CC=CC=C4)C5=CC=CC=C5)C6=CC(=CC=C6)[N+](=O)[O-])C					1		1	1
CHEMBL2074664	ChEMBL	TAMOLARIZINE	COC1=C(C=C(C=C1)C(CN2CCN(CC2)C(C3=CC=CC=C3)C4=CC=CC=C4)O)OC					1
CHEMBL2074666	ChEMBL		CC(C)C(=O)O[C@@H]1[C@H]([C@H](C(/C=C/[C@@](C(=O)[C@]2(C[C@@]([C@@H]([C@@H]2[C@@H]3[C@]1(CCC(=O)O3)OC(=O)C)OC(=O)C)(C)OC(=O)C)O)(C)O)(C)C)OC(=O)C)OC(=O)C					1
CHEMBL2074669	ChEMBL	TERRACINOLIDE B	C[C@H]1/C=C/C([C@@H]([C@@H]([C@@H]([C@@]2(CCC(=O)O[C@@H]2[C@H]3[C@H]([C@](C[C@@]3(C1=O)OC(=O)C)(C)OC(=O)C)OC(=O)C)OC(=O)C)OC(=O)C(C)C)OC(=O)C)OC(=O)C)(C)C					0
CHEMBL2074671	ChEMBL	TERRACINOLIDE H	CCC(C)O[C@@]12CCC(=O)O[C@@H]1[C@H]3[C@H]([C@](C[C@@]3(C(=O)[C@H](/C=C/C([C@@H]([C@@H]([C@H]2OC(=O)C(C)C)OC(=O)C)OC(=O)C)(C)C)C)OC(=O)C)(C)OC(=O)C)O					1
CHEMBL2074672	ChEMBL	TERRACINOLIDE J	CCC(C)O[C@@]12CCC(=O)O[C@@H]1[C@H]3[C@H]([C@](C[C@@]3(C(=O)[C@H](/C=C/C([C@@H]([C@@H]([C@H]2OC(=O)C(C)C)OC(=O)C)OC(=O)C)(C)C)C)O)(C)OC(=O)C)OC(=O)C					1
CHEMBL2074685	ChEMBL	BROMOTETRANDRINE	C[C@]12CC3=CC=C(C=C3)OC4=C(C=CC(=C4)C[C@]5(C6=C(CCN5C)C(=C(C(=C6OC7=C(C=C(C1=C7)CCN2C)OC)OC)OC)Br)C)OC					1
CHEMBL2074686	ChEMBL		CC1=C2[C@H](C[C@@]3(CC[C@@H](C(=C)[C@H]3[C@@H]([C@@H](C2(C)C)CC1=O)OC(=O)C)OC(=O)CCC4=CC=CC=C4)C)OC(=O)C					1
CHEMBL2074729	ChEMBL		COC1=CC(=CC(=C1OC)OC)C(=O)C(=O)N2CCCC[C@H]2C(=O)O					1
CHEMBL2074730	ChEMBL	ELACRIDAR HYDROCHLORIDE	COC1=CC=CC2=C1NC3=C(C2=O)C=CC=C3C(=O)NC4=CC=C(C=C4)CCN5CCC6=CC(=C(C=C6C5)OC)OC.Cl					1			0
CHEMBL2074731	ChEMBL		CC(/C=C/C#CCC/C=C(\C)/C(=O)NCOCCOCCOCCOCCOCCOCCOCCOCCOCCOCCOCCOCCNC(=O)/C(=C/CCC#C/C=C/C(C)C(/C(=C/CCC1=CC=CC2=CC=CC=C21)/C)O)/C)C(/C(=C/CCC3=CC4=CC=CC=C4C=C3)/C)O					1
CHEMBL2074732	ChEMBL		CC(/C=C/C#CCC/C=C(\C)/C(=O)NCOCCOCCOCCOCCOCCOCCOCCOCCNC(=O)/C(=C/CCC#C/C=C/C(C)C(/C(=C/CCC1=CC=CC2=CC=CC=C21)/C)O)/C)C(/C(=C/CCC3=CC4=CC=CC=C4C=C3)/C)O					1
CHEMBL2074735	ChEMBL	DIHYDROCYTOCHALASIN B	C[C@@H]1CCC[C@H](CCC(=O)O[C@]23[C@@H](/C=C/C1)[C@@H](C(=C)[C@H]([C@H]2[C@@H](NC3=O)CC4=CC=CC=C4)C)O)O					1
CHEMBL2074763	ChEMBL		CC(/C=C/C#CCC/C=C(\C)/C(=O)NCCOCCOCCOCCOCCOCCNC(=O)/C(=C/CCC#C/C=C/C(C)C(/C(=C/CCC1=CC=CC2=CC=CC=C21)/C)O)/C)C(/C(=C/CCC3=CC4=CC=CC=C4C=C3)/C)O					1
CHEMBL2074775	ChEMBL		CC1=C2[C@H](C(=O)[C@@]3([C@H](C[C@@H]4[C@](C3[C@@H](C(C2(C)C)(C[C@@H]1OC(=O)C)O)OCC5=CC=CC=C5)(CO4)OC(=O)C)OC(=O)/C=C/C6=CC=C(C=C6)C(=O)C7=CC=CC=C7)C)OC(=O)C					1
CHEMBL2074791	ChEMBL	alpha-naphthylisocyanate	C1=CC=C2C(=C1)C=CC=C2N=C=O					0
CHEMBL2074833	ChEMBL		C1=CC=C2C(=C1)C(=O)C3=CC=CC=C3N2CCCN4C5=CC=CC=C5C(=O)C6=CC=CC=C64					1
CHEMBL2074838	ChEMBL	Atemoyacin-B	CCCCCC(CCCCC(C1CCC(O1)C2CCC(O2)C(CCCCCCCCCCC3=CC(OC3=O)C)O)O)O					1
CHEMBL2074859	ChEMBL	1,2-Dipalmitin	CCCCCCCCCCCCCCCC(=O)OCC(CO)OC(=O)CCCCCCCCCCCCCCC					0
CHEMBL2074860	ChEMBL	1,3-Dipalmitin	CCCCCCCCCCCCCCCC(=O)OCC(COC(=O)CCCCCCCCCCCCCCC)O					0
CHEMBL2074861	ChEMBL	PALMITIC ACID + GLYCEROL	CCCCCCCCCCCCCCCC(=O)O.C(C(CO)O)O					0
CHEMBL2074864	ChEMBL		CCCC(OC(CCC)S(=O)(=O)O)S(=O)(=O)O.C([C@@H]1[C@@H]2[C@@H]([C@H]([C@H](O1)O[C@@H]3[C@H](O[C@@H]([C@@H]([C@H]3O)O)O[C@@H]4[C@H](O[C@@H]([C@@H]([C@H]4O)O)O[C@@H]5[C@H](O[C@@H]([C@@H]([C@H]5O)O)O[C@@H]6[C@H](O[C@@H]([C@@H]([C@H]6O)O)O[C@@H]7[C@H](O[C@@H]([C@@H]([C@H]7O)O)O[C@@H]8[C@H](O[C@H](O2)[C@@H]([C@H]8O)O)CO)CO)CO)CO)CO)CO)O)O)O					0
CHEMBL2074865	ChEMBL		COC[C@H]1[C@H]2[C@H]([C@@H]([C@@H](O1)O[C@H]3[C@@H](O[C@H]([C@H]([C@@H]3O)O)O[C@H]4[C@@H](O[C@H]([C@H]([C@@H]4O)O)O[C@@H]5[C@H](O[C@@H]([C@@H]([C@H]5OC)O)O[C@H]6[C@@H](O[C@H]([C@H]([C@@H]6O)O)O[C@H]7[C@@H](O[C@H]([C@H]([C@@H]7O)O)O[C@H]8[C@@H](O[C@@H](O2)[C@H]([C@@H]8O)O)COC)COC)COC)COC)COC)COC)O)O					0
CHEMBL2074869	ChEMBL	TERRACINOLIDE F	CCC(C)O[C@@]12CCC(=O)O[C@@H]1[C@H]3[C@H]([C@](C[C@@]3(C(=O)[C@H](/C=C/C([C@@H]([C@@H]([C@H]2OC(=O)C(C)C)OC(=O)C)OC(=O)C)(C)C)C)OC(=O)C)(C)OC(=O)C)OC(=O)C					0
CHEMBL2074870	ChEMBL	TERRACINOLIDE L	CCC(C)O[C@@]12CCC(=O)O[C@@H]1[C@H]3[C@H]([C@](C[C@@]3(C(=O)[C@H](/C=C/C([C@@H]([C@@H]([C@H]2OC(=O)C(C)C)OC(=O)C)OC(=O)C)(C)C)C)OC(=O)C)(C)O)OC(=O)C					0
CHEMBL2074871	ChEMBL	PHENETHYL ISOCYANATE	C1=CC=C(C=C1)CCN=C=O					0
CHEMBL2074876	ChEMBL	4-Hydroxymidazolam	CC1=NC=C2N1C3=C(C=C(C=C3)Cl)C(=NC2O)C4=CC=CC=C4F					0
CHEMBL2074877	ChEMBL	6-hydroxyazelastine	CN1CCCC(CC1)N2C(=O)C3=C(C=C(C=C3)O)C(N2)CC4=CC=C(C=C4)Cl					0
CHEMBL2074878	ChEMBL	6beta-hydroxytestosterone	C[C@]12CC[C@H]3[C@H]([C@@H]1CC[C@@H]2O)C[C@H](C4=CC(=O)CC[C@]34C)O					0
CHEMBL2074898	ChEMBL		CC[C@H](C)[C@H]1C(=O)NCC(=O)N([C@H](C(=O)N[C@H](C(=O)O[C@@H](C(=O)N2CCCC[C@@H]2C(=O)N([C@@H](C(=O)N[C@@H](C(=O)N([C@H](C(=O)N([C@H](C(=O)N1C)[C@@H](C)CC)C)CC(=O)OC(C)(C)C)C)C(C)C)C(C)C)C)C)CC3=CC=C(C=C3)OC)C(C)C)C					1
CHEMBL2074899	ChEMBL		C[C@H](C1=CC=CC=C1)NC(=O)NC2=CC=C(C=C2)S[C@@H]3CC4=CC(=O)CC[C@@]4([C@@H]5[C@@H]3[C@@H]6CCC([C@]6(CC5)C)C(=O)C)C					1
CHEMBL2074903	ChEMBL		CC(/C=C/C#CCC/C=C(\C)/C(=O)NCOCCOCCNC(=O)/C(=C/CCC#C/C=C/C(C)C(/C(=C/CCC1=CC=CC2=CC=CC=C21)/C)O)/C)C(/C(=C/CCC3=CC4=CC=CC=C4C=C3)/C)O					0
CHEMBL2074904	ChEMBL		CC(/C=C/C#CCC/C=C(\C)/C(=O)NCNC(=O)/C(=C/CCC#C/C=C/C(C)C(/C(=C/CCC1=CC=CC2=CC=CC=C21)/C)O)/C)C(/C(=C/CCC3=CC4=CC=CC=C4C=C3)/C)O					0
CHEMBL2074905	ChEMBL	STIPIAMIDE MONOMER	CC(/C=C/C#CCC/C=C(\C)/C(=O)NCCOCCOCCOCCOCCOCCO)C(/C(=C/CCC1=CC=CC2=CC=CC=C21)/C)O					0
CHEMBL2074918	ChEMBL		CC(C)[C@@](CCCN(C)CCC1=CC(=C(C=C1)OC)OC)(C#N)C2=CC(=C(C=C2)OC)O					1
CHEMBL2074919	ChEMBL		COC1=CC2=C(C=C1)OC(=C(C2=O)OC)C3=CC(=C(C=C3)OC)OC					1
CHEMBL2074949	ChEMBL		COC1=C(C=C(C=C1)CCCN2CCC(CC2)CC3=CC=CC=C3)OC					1
CHEMBL2074950	ChEMBL		CN(CCC[C@]1(CCC2=C1C=CC(=C2OC)OC)C#N)CCC3=CC(=C(C=C3)OC)OC					1
CHEMBL2074971	ChEMBL	N-Norgallopamil	CC(C)C(CCCNCCC1=CC(=C(C=C1)OC)OC)(C#N)C2=CC(=C(C(=C2)OC)OC)OC					1
CHEMBL2074997	ChEMBL	QUERCETIN PENTAETHYL ETHER	CCOC1C(OC2=CC(=CC(=C2C1=O)O)OCC)C3=CC(=C(C=C3)OCC)OCC					1
CHEMBL2074998	ChEMBL	QUERCETIN PENTAALLYL ETHER	C=CCOC1C(OC2=CC(=CC(=C2C1=O)O)OCC=C)C3=CC(=C(C=C3)OCC=C)OCC=C					1
CHEMBL2075015	ChEMBL	MORIN PENTAPROPYL ETHER	CCCOC1=CC(=C(C=C1)C2=C(C(=O)C3=C(C=C(C=C3O2)OCCC)O)OCCC)OCCC					1
CHEMBL2075017	ChEMBL	MORIN PENTAMETHYL ETHER	COC1=CC(=C(C=C1)C2=C(C(=O)C3=C(C=C(C=C3O2)OC)O)OC)OC					1	1
CHEMBL2075024	ChEMBL	MORIN PENTAALLYL ETHER	C=CCOC1=CC(=C(C=C1)C2=C(C(=O)C3=C(C=C(C=C3O2)OCC=C)O)OCC=C)OCC=C					1
CHEMBL2075025	ChEMBL	QUERCETIN PENTAPROPYL ETHER	CCCOC1C(OC2=CC(=CC(=C2C1=O)O)OCCC)C3=CC(=C(C=C3)OCCC)OCCC					1
CHEMBL2075026	ChEMBL	QUERCETIN PENTAMETHYL ETHER	COC1C(OC2=CC(=CC(=C2C1=O)O)OC)C3=CC(=C(C=C3)OC)OC					1
CHEMBL2075037	ChEMBL	1-Monopalmitin	CCCCCCCCCCCCCCCC(=O)OCC(CC)O					1
CHEMBL2075038	ChEMBL	1-Monopalmitolein	CCCCCC/C=C\CCCCCCCC(=O)OCC(CO)O					1
CHEMBL2075039	ChEMBL	1-Monoolein	CCCCCCCC/C=C\CCCCCCCC(=O)OCC(CC)O					1
CHEMBL2075040	ChEMBL	1-Monolinolein	CCCCC/C=C/C/C=C/CCCCCCCC(=O)OCC(CO)O					1
CHEMBL2075041	ChEMBL	1-Monolinolenin	CC/C=C/C/C=C/C/C=C/CCCCCCCC(=O)OCC(CO)O					1
CHEMBL2075043	ChEMBL		CCCC(C)C[C@@H](CC=C)C(=O)CC(C(C)C1/C(=C/[C@@H]2CC[C@H]([C@@H](C2)OC)O)/C3CCCN(C3C(=O)O1)C(=O)C(=O)[C@]4([C@@H](C[C@@H]([C@H](O4)[C@H](CC)OC)OC)C)O)O					1
CHEMBL2075044	ChEMBL		CC(CC1=CC(=C(C=C1)OC)OC)NCCC=C2C3=CC=CC=C3CCC4=CC=CC=C42					1
CHEMBL2075045	ChEMBL		CC1=C2C(=CC=C1)N=C(N=C2N(C)CC3=CC=CC=C3)NCCC4=CC(=C(C=C4)OC)OC					1
CHEMBL2075046	ChEMBL		CN(C)C1=CC2=C(C=C1)N=C(N=C2N3CCC4=CC(=C(C=C4C3)OC)OC)NCCC5=CC(=C(C=C5)OC)OC					1
CHEMBL2075047	ChEMBL		COC1=CC=CC(=C1OC)CCNC2=NC(=NC3=CC(=C(C=C32)OC)OC)NCCC4=C(C(=CC=C4)OC)OC					1
CHEMBL2075048	ChEMBL		COC1=C(C=C(C=C1)CCNC2=NC3=CC(=C(C=C3C(=N2)N4CCC5=CC(=C(C=C5C4)OC)OC)OC)OC)OC					1
CHEMBL207637	ChEMBL		COC(=O)N1C2C3[C@@H](C4(C1C5C4N(C3C2([C@@H]5C6=CC=CC=C6)CO)C(=O)OC)CO)C7=CC=CC=C7					1
CHEMBL208204	ChEMBL		C1=CC=C(C=C1)[C@H]2C3C4C5(C3N(C6C2(C(C6[C@H]5C7=CC=CC=C7)N4C(=O)OC8=CC=CC=C8)CO)C(=O)OC9=CC=CC=C9)CO					1
CHEMBL2087139	ChEMBL	MURISTERONE A	CC(C)CC[C@H]([C@@](C)([C@H]1CC[C@@]2([C@@]1(C[C@H]([C@H]3C2=CC(=O)[C@]4([C@@]3(C[C@@H]([C@@H](C4)O)O)C)O)O)C)O)O)O					0
CHEMBL2087140	ChEMBL	TURKESTERONE	C[C@]12C[C@H]([C@H]3C(=CC(=O)[C@H]4[C@@]3(C[C@@H]([C@@H](C4)O)O)C)[C@@]1(CC[C@@H]2[C@](C)([C@@H](CCC(C)(C)O)O)O)O)O					0
CHEMBL2087142	ChEMBL		C[C@]12CC[C@H]3C(=CC(=O)[C@@H]4[C@@]3([C@@H](C[C@@H](C4)O)O)C)[C@@]1(CC[C@@H]2[C@](C)([C@@H](CCC(C)(C)O)O)O)O					0
CHEMBL2087143	ChEMBL		C[C@]12CC[C@@H](C[C@H]1C(=O)C=C3[C@@H]2CC[C@]4([C@]3(CC[C@@H]4[C@](C)([C@@H](CCC(C)(C)O)O)O)O)C)O					0
CHEMBL2087144	ChEMBL	INTEGRISTERONE A	C[C@]12CC[C@H]3C(=CC(=O)[C@H]4[C@@]3([C@@H]([C@@H]([C@@H](C4)O)O)O)C)[C@@]1(CC[C@@H]2[C@](C)([C@@H](CCC(C)(C)O)O)O)O					0
CHEMBL2087145	ChEMBL		C[C@]12CC[C@H]3C(=CC(=O)[C@H]4[C@@]3(C[C@@H]([C@@H](C4)O)O)C)[C@@]1(CC[C@@H]2[C@](C)(CCCC(C)(C)O)O)O					0
CHEMBL2087146	ChEMBL		C[C@@H]([C@H]1CC[C@@]2([C@@]1(CC[C@H]3C2=CC(=O)[C@H]4[C@@]3(CC[C@@H](C4)O)C)C)O)[C@@H](CCC(C)(C)O)O					0
CHEMBL2087149	ChEMBL		C[C@]12CC[C@H]3C(=CC(=O)[C@H]4[C@@]3([C@@H]([C@@H]([C@@H](C4)O)O)O)C)[C@@]1(CC[C@@H]2[C@](C)(CCCC(C)(C)O)O)O					0
CHEMBL2087151	ChEMBL	PTEROSTERONE	CC(C)[C@H](C[C@H]([C@@](C)([C@H]1CC[C@@]2([C@@]1(CC[C@H]3C2=CC(=O)[C@H]4[C@@]3(C[C@@H]([C@@H](C4)O)O)C)C)O)O)O)O					0
CHEMBL2087152	ChEMBL		C[C@]12CC[C@H]3C(=CC(=O)[C@H]4[C@@]3(C[C@@H]([C@@H](C4)O)O)C)[C@@]1(CC[C@@H]2C(=C)CCCC(C)(C)O)O					0
CHEMBL2087153	ChEMBL		C[C@]12CC[C@@H](C[C@H]1C(=O)C=C3[C@@H]2CC[C@]4([C@]3(CC[C@@H]4[C@](C)([C@@H](CCC(C)(C)O[C@H]5[C@@H]([C@H]([C@@H]([C@H](O5)CO)O)O)O)O)O)O)C)O					0
CHEMBL2087155	ChEMBL	AJUGASTERONE B	CC(C(C[C@H]([C@@](C)([C@H]1CC[C@@]2([C@@]1(CC[C@H]3C2=CC(=O)[C@]4([C@@]3(C[C@@H]([C@@H](C4)O)O)C)O)C)O)O)O)C(=C)C)O					0
CHEMBL2087156	ChEMBL		C[C@]12CC[C@H]3C(=CC(=O)[C@@H]4[C@@]3(C[C@@H]([C@@H](C4)O)O)C)[C@@]1(CC[C@@H]2[C@](C)([C@@H](CCC(C)(C)O)O)O)O					0
CHEMBL2087159	ChEMBL	MAKISTERONE C	CC[C@H](C[C@H]([C@@](C)([C@H]1CC[C@@]2([C@@]1(CC[C@H]3C2=CC(=O)[C@H]4[C@@]3(C[C@@H]([C@@H](C4)O)O)C)C)O)O)O)C(C)(C)O					0
CHEMBL2087160	ChEMBL	AJUGALACTONE	CCC1=C(C(=O)O[C@H](C1)[C@@](C)([C@H]2CC[C@@]3([C@@]2(C(=O)C[C@H]4C3=CC(=O)[C@H]5[C@@]4(C[C@@H]([C@@H](C5)O)O)C)C)O)O)C					0
CHEMBL2087161	ChEMBL	CAPITASTERONE	CCC1C[C@@H](OC(=O)C1C)[C@@](C)([C@H]2CC[C@@]3([C@@]2(CC[C@H]4C3=CC(=O)[C@H]5[C@@]4(C[C@@H]([C@@H](C5)O)O)C)C)O)O					0
CHEMBL2087162	ChEMBL		CC(=O)[C@H]1CC[C@@]2([C@@]1(CC=C3C2=CC(=O)[C@H]4[C@@]3(C[C@@H]([C@@H](C4)O)O)C)C)O					1
CHEMBL2087163	ChEMBL	RUBROSTERONE	C[C@]12CC[C@H]3C(=CC(=O)[C@H]4[C@@]3(C[C@@H]([C@@H](C4)O)O)C)[C@@]1(CCC2=O)O					0
CHEMBL2087164	ChEMBL	SHIDASTERONE	C[C@]12CC[C@H]3C(=CC(=O)[C@H]4[C@@]3(C[C@@H]([C@@H](C4)O)O)C)[C@@]1(CC[C@@H]2[C@](C)([C@H]5CCC(O5)(C)C)O)O					0
CHEMBL2087527	ChEMBL		CC(=O)O[C@H]1C[C@@]2([C@H]3CC[C@@]4([C@H](CC[C@]4(C3=CC(=O)[C@@]2(C[C@H]1O)O)O)[C@](C)([C@@H](CCC(C)(C)O)OC(=O)C)O)C)C					0
CHEMBL2087528	ChEMBL		C[C@@H]([C@H]1CC[C@@]2([C@@]1(CC[C@H]3C2=CC(=O)[C@H]4[C@@]3(CC[C@@H](C4)OC(=O)C)C)C)O)[C@@H](CCC(C)(C)O)OC(=O)C					0
CHEMBL2087532	ChEMBL		CC(=O)O[C@H]1C[C@@]2([C@H]3CC[C@@]4([C@H](CC[C@]4(C3=CC(=O)[C@@]2(C[C@H]1OC(=O)C)O)O)[C@](C)([C@@H](CCC(C)(C)O)OC(=O)C)O)C)C					1
CHEMBL2087533	ChEMBL		CC(=O)O[C@@H]1C[C@H]2C(=O)C=C3[C@@H]([C@]2(C[C@@H]1OC(=O)C)C)CC[C@]4([C@]3(CC[C@@H]4[C@](C)([C@@H](CCC(C)(C)OC(=O)C)OC(=O)C)O)O)C					1
CHEMBL2087534	ChEMBL		C[C@@H]([C@H]1CC[C@@]2([C@@]1(CC[C@H]3C2=CC(=O)[C@H]4[C@@]3(CC[C@@H](C4)OC(=O)C)C)C)O)[C@@H](CCC(C)(C)OC(=O)C)OC(=O)C					1
CHEMBL2087535	ChEMBL		C[C@]12CC[C@@H](C[C@@H]1C(=O)C=C3[C@@H]2CC[C@]4([C@]3(CC[C@@H]4[C@@]5([C@H](OC(O5)(C)C)CCC(C)(C)O)C)O)C)O					1
CHEMBL2087543	ChEMBL		C[C@]12CC[C@H]3C(=CC(=O)[C@]4([C@@]3(C[C@@H]([C@@H](C4)O)O)C)O)[C@@]1(CC[C@@H]2[C@@]5([C@H](OC(O5)(C)C)CCC(C)(CO)O)C)O					1
CHEMBL2087544	ChEMBL		C[C@]12CC[C@H]3C(=CC(=O)[C@H]4[C@@]3(C[C@H]5[C@@H](C4)OC(O5)(C)C)C)[C@@]1(CC[C@@H]2[C@@]6([C@H](OC(O6)(C)C)CCC7(COC(O7)(C)C)C)C)O					1
CHEMBL2087545	ChEMBL		CC(C)CC[C@@H]1[C@@](OC(O1)(C)C)(C)[C@H]2CC[C@@]3([C@@]2(C[C@H]([C@H]4C3=CC(=O)[C@H]5[C@@]4(C[C@H]6[C@@H](C5)OC(O6)(C)C)C)O)C)O					1
CHEMBL2087546	ChEMBL		CC(C)CC[C@@H]1[C@@](OC(O1)(C)C)(C)[C@H]2CC[C@@]3([C@@]2(CC=C4C3=CC(=O)[C@H]5[C@@]4(C[C@H]6[C@@H](C5)OC(O6)(C)C)C)C)O					1
CHEMBL2087548	ChEMBL		CC[C@H](C[C@@H]1[C@@](OC(O1)(C)C)(C)[C@H]2CC[C@@]3([C@@]2(CC[C@H]4C3=CC(=O)[C@H]5[C@@]4(C[C@H]6[C@@H](C5)OC(O6)(C)C)C)C)O)C(C)(C)O					1
CHEMBL2137046	ChEMBL	AFIMOXIFENE	CCC(=C(C1=CC=C(C=C1)O)C2=CC=C(C=C2)OCCN(C)C)C3=CC=CC=C3					0
CHEMBL2180803	ChEMBL		C1COCCN1C2=NC=CN=C2OC3=CC=C(C=C3)NC4=NC5=CC=CC=C5N4					1
CHEMBL2181050	ChEMBL		C[C@@H]1C[C@]2(/C(=C\[C@]([C@H]([C@@H]([C@H](C(/C=C/[C@@H](C2=O)C)(C)C)OC(=O)C)OC(=O)C)OC(=O)C)(C)O)/[C@H]1OC(=O)C3=CC=CC=C3)OC(=O)C					1
CHEMBL2181051	ChEMBL	EUPHOMELLIFERENE A	C[C@H]1C[C@]2([C@H]([C@H]1OC(=O)C3=CC=CC=C3)/C=C(\[C@H]([C@@H]([C@H](C(/C=C/[C@@H]([C@@H]2OC(=O)C)C)(C)C)OC(=O)C)OC(=O)C)OC(=O)C)/C)OC(=O)C					1
CHEMBL2203373	ChEMBL		C1=CC=C(C=C1)S(=O)(=O)C2=[N+](ON=C2OCCC(=O)O)[O-]					0
CHEMBL2203594	ChEMBL		C[C@H](CC/C=C(\C)/C(=O)O)[C@H]1CC[C@@]2([C@@]1(C[C@@H](C3=C2C(=O)C[C@@H]4[C@@]3(CCC(=O)C4(C)C)C)O)C)C					1
CHEMBL2205641	ChEMBL		CN\1C2=CC=CC=C2S/C1=C/C3=CC=[N+](C4=CC=CC=C34)CCCCCC(=O)N[C@@H](CC5CCCCC5)C(=O)N[C@H](CCCN=C(N)N)C(=O)N[C@@H](CC6CCCCC6)C(=O)N[C@H](CCCN=C(N)N)C(=O)N[C@@H](CC7CCCCC7)C(=O)N[C@H](CCCN=C(N)N)C(=O)N[C@@H](CCCCNC(=O)CCCC8=CC=C(C=C8)N(CCCl)CCCl)C(=O)N					1
CHEMBL2205645	ChEMBL		COC(=O)CCOC1=NO[N+](=C1S(=O)(=O)C2=CC=CC=C2)[O-]					0
CHEMBL2205785	ChEMBL		CCN(CC)C(=S)C1=CC=C(S1)C2=C3C=CC(=[N+](C)C)C=C3SC4=C2C=CC(=C4)N(C)C.F[P-](F)(F)(F)(F)F					0
CHEMBL2205786	ChEMBL		CN(C)C1=CC2=C(C=C1)C(=C3C=CC(=[N+](C)C)C=C3S2)C4=CC=C(S4)C(=O)N5CCCCC5.F[P-](F)(F)(F)(F)F					0
CHEMBL2205789	ChEMBL		C[N+](=C1C=CC2=C(C3=C(C4=C5C(=C3)CCCN5CCC4)SC2=C1)C6=CC=C(S6)C(=O)N7CCCCC7)C.F[P-](F)(F)(F)(F)F					0
CHEMBL221390	ChEMBL	REVERSIN 121	CC(C)(C)OC(=O)[C@H](CCCCNC(=O)OCC1=CC=CC=C1)NC(=O)[C@H](CC(=O)OCC2=CC=CC=C2)NC(=O)OC(C)(C)C					1
CHEMBL221472	ChEMBL		CCOCCOC(=O)C1=CC=C(C=C1)N					0
CHEMBL221575	ChEMBL		CCCCSC1=NC2=C(C(=O)N1CC=C)C3(CCCC3)CC4=CC=CC=C42					1
CHEMBL221611	ChEMBL		CC1=CC(=C(C(=C1CSC2=NC3=C(S2)C=C(C=C3)NC(=O)C4=CC=C(C=C4)C(C)(C)C)C)C(=O)C)C					1
CHEMBL221612	ChEMBL		CCOC1=CC=CC=C1NC(=O)C2=C(NC(=S)NC2C3=CC=CS3)C					1
CHEMBL221619	ChEMBL		C1CCC(CC1)C(C2=CC=CC=C2)NCC(COC3=CC=CC=C3C(=O)CCC4=CC=CC=C4)O					1
[truncated: 6,796 more rows]

## Sheet: Table S3
Table S3. Five-fold cross-validation evaluation metrics for the 104 generated QSAR models
Model	Sensitivity	Specificity	CCR	Precision/PPV
Substrate models
PGP - DNN - ECFP6	0.686869	0.735484	0.711176	0.713287
PGP - DNN - MACCS	0.720539	0.7	0.710269	0.697068
PGP - DNN - RDKIT	0.707071	0.735484	0.721277	0.719178
PGP - RF - ECFP6	0.606061	0.764516	0.685288	0.711462
PGP - RF - MACCS	0.740741	0.722581	0.731661	0.718954
PGP - RF - RDKIT	0.734007	0.716129	0.725068	0.712418
PGP - SVM - ECFP6	0.760943	0.725806	0.743375	0.726688
PGP - SVM - MACCS	0.690236	0.758065	0.72415	0.732143
PGP - SVM - RDKIT	0.683502	0.806452	0.744977	0.771863
PGP - XGB - ECFP6	0.690236	0.735484	0.71286	0.714286
PGP - XGB - MACCS	0.690236	0.729032	0.709634	0.709343
PGP - XGB - RDKIT	0.737374	0.741935	0.739655	0.732441
PGP - Consensus	0.723906	0.790323	0.757114	0.767857
BCRP - DNN - ECFP6	0.758893	0.681102	0.719998	0.703297
BCRP - DNN - MACCS	0.786561	0.681102	0.733832	0.710714
BCRP - DNN - RDKIT	0.735178	0.759843	0.74751	0.753036
BCRP - RF - ECFP6	0.70751	0.720472	0.713991	0.716
BCRP - RF - MACCS	0.73913	0.759843	0.749486	0.754032
BCRP - RF - RDKIT	0.778656	0.73622	0.757438	0.746212
BCRP - SVM - ECFP6	0.782609	0.685039	0.733824	0.71223
BCRP - SVM - MACCS	0.711462	0.76378	0.737621	0.75
BCRP - SVM - RDKIT	0.778656	0.755906	0.767281	0.760618
BCRP - XGB - ECFP6	0.70751	0.708661	0.708086	0.70751
BCRP - XGB - MACCS	0.735178	0.751969	0.743573	0.746988
BCRP - XGB - RDKIT	0.758893	0.779528	0.76921	0.774194
BCRP - Consensus	0.794466	0.76378	0.779123	0.770115
MRP1 - DNN - ECFP6	0.861702	0.659091	0.760397	0.72973
MRP1 - DNN - MACCS	0.787234	0.670455	0.728844	0.718447
MRP1 - DNN - RDKIT	0.765957	0.738636	0.752297	0.757895
MRP1 - RF - ECFP6	0.776596	0.863636	0.820116	0.858824
MRP1 - RF - MACCS	0.797872	0.772727	0.7853	0.789474
MRP1 - RF - RDKIT	0.861702	0.784091	0.822897	0.81
MRP1 - SVM - ECFP6	0.861702	0.772727	0.817215	0.80198
MRP1 - SVM - MACCS	0.829787	0.818182	0.823985	0.829787
MRP1 - SVM - RDKIT	0.797872	0.852273	0.825073	0.852273
MRP1 - XGB - ECFP6	0.797872	0.840909	0.819391	0.842697
MRP1 - XGB - MACCS	0.808511	0.761364	0.784937	0.783505
MRP1 - XGB - RDKIT	0.861702	0.806818	0.83426	0.826531
MRP1 - Consensus	0.851064	0.806818	0.828941	0.824742
MRP2 - DNN - ECFP6	0.925373	0.554622	0.739997	0.700565
MRP2 - DNN - MACCS	0.813433	0.747899	0.780666	0.784173
MRP2 - DNN - RDKIT	0.753731	0.697479	0.725605	0.737226
MRP2 - RF - ECFP6	0.783582	0.781513	0.782547	0.801527
MRP2 - RF - MACCS	0.843284	0.747899	0.795591	0.79021
MRP2 - RF - RDKIT	0.813433	0.815126	0.814279	0.832061
MRP2 - SVM - ECFP6	0.858209	0.647059	0.752634	0.732484
MRP2 - SVM - MACCS	0.865672	0.747899	0.806785	0.794521
MRP2 - SVM - RDKIT	0.850746	0.798319	0.824533	0.826087
MRP2 - XGB - ECFP6	0.820896	0.781513	0.801204	0.808824
MRP2 - XGB - MACCS	0.813433	0.756303	0.784868	0.789855
MRP2 - XGB - RDKIT	0.798507	0.773109	0.785808	0.798507
MRP2 - Consensus	0.843284	0.823529	0.833406	0.843284
Inhibition models
PGP - DNN - ECFP6	0.890895	0.895662	0.893278	0.884156
PGP - DNN - MACCS	0.862415	0.881678	0.872046	0.866935
PGP - DNN - RDKIT	0.876855	0.907135	0.891995	0.89407
PGP - RF - ECFP6	0.726434	0.952313	0.839373	0.931584
PGP - RF - MACCS	0.828319	0.869846	0.849083	0.850494
PGP - RF - RDKIT	0.84998	0.903191	0.876586	0.886982
PGP - SVM - ECFP6	0.902126	0.9308	0.916463	0.920966
PGP - SVM - MACCS	0.877256	0.905701	0.891479	0.892653
PGP - SVM - RDKIT	0.901725	0.925063	0.913394	0.914937
PGP - XGB - ECFP6	0.885279	0.922911	0.904095	0.91123
PGP - XGB - MACCS	0.872443	0.894586	0.883514	0.880923
PGP - XGB - RDKIT	0.900521	0.922911	0.911716	0.912602
PGP - Consensus	0.904934	0.943707	0.924321	0.934936
BCRP - DNN - ECFP6	0.918367	0.914684	0.916526	0.912162
BCRP - DNN - MACCS	0.930272	0.895816	0.913044	0.895987
BCRP - DNN - RDKIT	0.922619	0.913864	0.918241	0.911765
BCRP - RF - ECFP6	0.880102	0.916325	0.898213	0.91029
BCRP - RF - MACCS	0.951531	0.886792	0.919162	0.890215
BCRP - RF - RDKIT	0.937925	0.894996	0.916461	0.896019
BCRP - SVM - ECFP6	0.916667	0.930271	0.923469	0.926913
BCRP - SVM - MACCS	0.911565	0.923708	0.917636	0.920172
BCRP - SVM - RDKIT	0.916667	0.931091	0.923879	0.927711
BCRP - XGB - ECFP6	0.911565	0.918786	0.915175	0.915457
BCRP - XGB - MACCS	0.917517	0.924528	0.921023	0.921435
BCRP - XGB - RDKIT	0.938776	0.913043	0.925909	0.912397
BCRP - Consensus	0.942177	0.926989	0.934583	0.925647
MRP1 - DNN - ECFP6	0.830409	0.827485	0.828947	0.827988
MRP1 - DNN - MACCS	0.777778	0.830409	0.804094	0.820988
MRP1 - DNN - RDKIT	0.77193	0.845029	0.80848	0.832808
MRP1 - RF - ECFP6	0.777778	0.877193	0.827485	0.863636
MRP1 - RF - MACCS	0.789474	0.821637	0.805556	0.81571
MRP1 - RF - RDKIT	0.845029	0.883041	0.864035	0.878419
MRP1 - SVM - ECFP6	0.850877	0.853801	0.852339	0.853372
MRP1 - SVM - MACCS	0.830409	0.818713	0.824561	0.820809
MRP1 - SVM - RDKIT	0.833333	0.824561	0.828947	0.826087
MRP1 - XGB - ECFP6	0.871345	0.874269	0.872807	0.8739
MRP1 - XGB - MACCS	0.830409	0.859649	0.845029	0.855422
MRP1 - XGB - RDKIT	0.845029	0.865497	0.855263	0.862687
MRP1 - Consensus	0.862573	0.903509	0.883041	0.89939
MRP2 - DNN - ECFP6	0.784615	0.476923	0.630769	0.6
MRP2 - DNN - MACCS	0.384615	1	0.692308	1
MRP2 - DNN - RDKIT	0.738462	0.661538	0.7	0.685714
MRP2 - RF - ECFP6	0.6	0.861538	0.730769	0.8125
MRP2 - RF - MACCS	0.6	0.692308	0.646154	0.661017
MRP2 - RF - RDKIT	0.830769	0.769231	0.8	0.782609
MRP2 - SVM - ECFP6	0.676923	0.738462	0.707692	0.721311
MRP2 - SVM - MACCS	0.630769	0.8	0.715385	0.759259
MRP2 - SVM - RDKIT	0.707692	0.723077	0.715385	0.71875
MRP2 - XGB - ECFP6	0.615385	0.738462	0.676923	0.701754
MRP2 - XGB - MACCS	0.692308	0.707692	0.7	0.703125
MRP2 - XGB - RDKIT	0.753846	0.815385	0.784615	0.803279
MRP2 - Consensus	0.6	0.861538	0.730769	0.8125

## Sheet: Table S4
Table S4. Five-fold cross-validation evaluation metrics for the 104 generated QSAR models within the applicability domain
Model	Sensitivity	Specificity	CCR	Precision/PPV
Substrate models
PGP - DNN - ECFP6	0.717489	0.773333	0.745411	0.758294
PGP - DNN - MACCS	0.768908	0.764192	0.76655	0.772152
PGP - DNN - RDKIT	0.754167	0.775194	0.76468	0.757322
PGP - RF - ECFP6	0.708791	0.816425	0.762608	0.772455
PGP - RF - MACCS	0.778261	0.762931	0.770596	0.764957
PGP - RF - RDKIT	0.768908	0.769912	0.76941	0.778723
PGP - SVM - ECFP6	0.799213	0.779923	0.789568	0.780769
PGP - SVM - MACCS	0.718615	0.819672	0.769143	0.790476
PGP - SVM - RDKIT	0.756757	0.822835	0.789796	0.788732
PGP - XGB - ECFP6	0.694245	0.755172	0.724709	0.731061
PGP - XGB - MACCS	0.701818	0.743056	0.722437	0.722846
PGP - XGB - RDKIT	0.746429	0.767123	0.756776	0.754513
PGP - Consensus	0.735426	0.795556	0.765491	0.780952
BCRP - DNN - ECFP6	0.788288	0.713636	0.750962	0.735294
BCRP - DNN - MACCS	0.80597	0.708738	0.757354	0.72973
BCRP - DNN - RDKIT	0.76555	0.810185	0.787868	0.79602
BCRP - RF - ECFP6	0.852113	0.793103	0.822608	0.801325
BCRP - RF - MACCS	0.819672	0.771574	0.795623	0.769231
BCRP - RF - RDKIT	0.823529	0.825397	0.824463	0.823529
BCRP - SVM - ECFP6	0.840426	0.741463	0.790944	0.748815
BCRP - SVM - MACCS	0.777778	0.798077	0.787927	0.785714
BCRP - SVM - RDKIT	0.82199	0.806931	0.81446	0.80102
BCRP - XGB - ECFP6	0.730088	0.741379	0.735734	0.733333
BCRP - XGB - MACCS	0.74477	0.767635	0.756202	0.760684
BCRP - XGB - RDKIT	0.775862	0.779167	0.777514	0.772532
BCRP - Consensus	0.828829	0.772727	0.800778	0.786325
MRP1 - DNN - ECFP6	0.891892	0.925926	0.908909	0.942857
MRP1 - DNN - MACCS	0.831169	0.732394	0.781782	0.771084
MRP1 - DNN - RDKIT	0.804598	0.779221	0.791909	0.804598
MRP1 - RF - ECFP6	0.861111	0.966102	0.913606	0.96875
MRP1 - RF - MACCS	0.875	0.828125	0.851562	0.864198
MRP1 - RF - RDKIT	0.870588	0.83871	0.854649	0.880952
MRP1 - SVM - ECFP6	0.848837	0.811594	0.830216	0.848837
MRP1 - SVM - MACCS	0.868421	0.891892	0.880156	0.891892
MRP1 - SVM - RDKIT	0.813953	0.875	0.844477	0.875
MRP1 - XGB - ECFP6	0.811111	0.845238	0.828175	0.848837
MRP1 - XGB - MACCS	0.831461	0.783133	0.807297	0.804348
MRP1 - XGB - RDKIT	0.853933	0.811765	0.832849	0.826087
MRP1 - Consensus	0.864865	0.888889	0.876877	0.914286
MRP2 - DNN - ECFP6	1	0.7	0.85	0.846154
MRP2 - DNN - MACCS	0.847619	0.797872	0.822746	0.824074
MRP2 - DNN - RDKIT	0.833333	0.714286	0.77381	0.75
MRP2 - RF - ECFP6	0.858491	0.840909	0.8497	0.866667
MRP2 - RF - MACCS	0.877193	0.773196	0.825194	0.819672
MRP2 - RF - RDKIT	0.872881	0.805825	0.839353	0.837398
MRP2 - SVM - ECFP6	0.865546	0.709677	0.787612	0.792308
MRP2 - SVM - MACCS	0.887931	0.805825	0.846878	0.837398
MRP2 - SVM - RDKIT	0.87931	0.838095	0.858703	0.857143
MRP2 - XGB - ECFP6	0.828125	0.814815	0.82147	0.84127
MRP2 - XGB - MACCS	0.83871	0.785714	0.812212	0.8125
MRP2 - XGB - RDKIT	0.826772	0.79646	0.811616	0.820312
MRP2 - Consensus	0.969697	0.8	0.884848	0.888889
Inhibition models
PGP - DNN - ECFP6	0.89877	0.902162	0.900466	0.891463
PGP - DNN - MACCS	0.878049	0.902836	0.890442	0.890405
PGP - DNN - RDKIT	0.89214	0.923767	0.907954	0.912746
PGP - RF - ECFP6	0.828779	0.977301	0.90304	0.964935
PGP - RF - MACCS	0.87834	0.92415	0.901245	0.913648
PGP - RF - RDKIT	0.889729	0.93698	0.913354	0.926389
PGP - SVM - ECFP6	0.916215	0.943866	0.930041	0.935717
PGP - SVM - MACCS	0.897458	0.924952	0.911205	0.914903
PGP - SVM - RDKIT	0.920335	0.941704	0.93102	0.933645
PGP - XGB - ECFP6	0.901861	0.939247	0.920554	0.928976
PGP - XGB - MACCS	0.894715	0.91232	0.903518	0.901193
PGP - XGB - RDKIT	0.910411	0.933824	0.922117	0.924211
PGP - Consensus	0.913115	0.946867	0.929991	0.938896
BCRP - DNN - ECFP6	0.925373	0.921273	0.923323	0.918118
BCRP - DNN - MACCS	0.941125	0.908625	0.924875	0.909168
BCRP - DNN - RDKIT	0.9437	0.926396	0.935048	0.923885
BCRP - RF - ECFP6	0.92062	0.95054	0.93558	0.945328
BCRP - RF - MACCS	0.963931	0.907099	0.935515	0.909787
BCRP - RF - RDKIT	0.956561	0.923826	0.940194	0.924759
BCRP - SVM - ECFP6	0.930027	0.937553	0.93379	0.934164
BCRP - SVM - MACCS	0.922603	0.933054	0.927829	0.929141
BCRP - SVM - RDKIT	0.929072	0.937028	0.93305	0.933979
BCRP - XGB - ECFP6	0.923951	0.927075	0.925513	0.923951
BCRP - XGB - MACCS	0.926343	0.93	0.928172	0.927147
BCRP - XGB - RDKIT	0.943152	0.921031	0.932092	0.920168
BCRP - Consensus	0.946444	0.932998	0.939721	0.930915
MRP1 - DNN - ECFP6	0.863057	0.870968	0.867013	0.871383
MRP1 - DNN - MACCS	0.810631	0.860841	0.835736	0.850174
MRP1 - DNN - RDKIT	0.792642	0.881188	0.836915	0.868132
MRP1 - RF - ECFP6	0.837736	0.963235	0.900486	0.956897
MRP1 - RF - MACCS	0.839286	0.858131	0.848709	0.851449
MRP1 - RF - RDKIT	0.894915	0.923611	0.909263	0.923077
MRP1 - SVM - ECFP6	0.881029	0.90099	0.89101	0.901316
MRP1 - SVM - MACCS	0.861842	0.86532	0.863581	0.86755
MRP1 - SVM - RDKIT	0.884488	0.863636	0.874062	0.864516
MRP1 - XGB - ECFP6	0.884146	0.901538	0.892842	0.900621
MRP1 - XGB - MACCS	0.847826	0.869565	0.858696	0.866667
MRP1 - XGB - RDKIT	0.873457	0.878788	0.876122	0.876161
MRP1 - Consensus	0.878981	0.912903	0.895942	0.910891
MRP2 - DNN - ECFP6	0.928571	1	0.964286	1
MRP2 - DNN - MACCS	0.4	1	0.7	1
MRP2 - DNN - RDKIT	0.736842	0.692308	0.714575	0.724138
MRP2 - RF - ECFP6	0.6	0.877551	0.738776	0.846154
MRP2 - RF - MACCS	0.693878	0.794872	0.744375	0.809524
MRP2 - RF - RDKIT	0.811321	0.755102	0.783211	0.781818
MRP2 - SVM - ECFP6	0.767442	0.833333	0.800388	0.825
MRP2 - SVM - MACCS	0.645833	0.875	0.760417	0.861111
MRP2 - SVM - RDKIT	0.723404	0.846154	0.784779	0.85
MRP2 - XGB - ECFP6	0.631579	0.779661	0.70562	0.734694
MRP2 - XGB - MACCS	0.703125	0.719298	0.711212	0.737705
MRP2 - XGB - RDKIT	0.786885	0.833333	0.810109	0.827586
MRP2 - Consensus	0.928571	1	0.964286	1

## Sheet: Table S5
Table S5. Details of the brain exposure dataset along with P-gp and BCRP substrate predictions
Name	CID	SMILES	MW	HBD	HBA	TPSA	Kp,uu,brain	CNS drug	P-gp Substrate	BCRP Substrate
6-Mercaptopurine	667490	C1=NC2=C(N1)C(=S)N=CN2	152.2	2	4	48.4	0.041	0	0.281161	0.881286
Acyclovir	135398513	C1=NC2=C(N1COCCO)N=C(NC2=O)N	225.2	4	8	112.3	0.3	0	0.15242	0.866926
Alovudine	33039	CC1=CN(C(=O)NC1=O)[C@H]2C[C@@H]([C@H](O2)CO)F	244.2	2	6	82.4	0.29	0	0.18097	0.359629
Alprenolol	2119	CC(C)NCC(COC1=CC=CC=C1CC=C)O	249.35	2	3	46.2	0.38	0	0.409806	0.0967187
Amitriptyline	2160	CN(C)CCC=C1C2=CC=CC=C2CCC3=CC=CC=C31	277.41	0	1	1.2	0.73	1	0.141284	0.336579
Amprenavir	65016	CC(C)CN(C[C@H]([C@H](CC1=CC=CC=C1)NC(=O)O[C@H]2CCOC2)O)S(=O)(=O)C3=CC=C(C=C3)N	505.6	4	9	139.4	0.076	0	0.900033	0.117936
Atenolol	2249	CC(C)NCC(COC1=CC=C(C=C1)CC(=O)N)O	266.34	4	5	92.5	0.026	0	0.153628	0.120697
Baclofen	2284	C1=CC(=CC=C1C(CC(=O)O)CN)Cl	213.66	3	3	68.8	0.02	1	0.133355	0.130765
Baicalein	5281605	C1=CC=C(C=C1)C2=CC(=O)C3=C(O2)C=C(C(=C3O)O)O	270.2	3	5	96.3	0.023	0	0.301095	0.634018
Bisphenol	6623	CC(C)(C1=CC=C(C=C1)O)C2=CC=C(C=C2)O	228.3	2	2	45.7	0.038	0	0.118075	0.700586
Bupropion	444	CC(C(=O)C1=CC(=CC=C1)Cl)NC(C)(C)C	239.74	1	2	32.8	2	1	0.1128	0.606254
Caffeine	2519	CN1C=NC2=C1C(=O)N(C(=O)N2C)C	194.2	0	6	48.5	0.96	1	0.146485	0.190987
Camptothecin	24360	CC[C@@]1(C2=C(COC1=O)C(=O)N3CC4=CC5=CC=CC=C5N=C4C3=C2)O	348.4	1	6	78.7	0.27	0	0.21141	0.682433
Carbamazepine	2554	C1=CC=C2C(=C1)C=CC3=CC=CC=C3N2C(=O)N	236.3	2	3	46.8	1.02	1	0.135526	0.127403
Cefazolin	33255	CC1=NN=C(S1)SCC2=C(N3[C@@H]([C@@H](C3=O)NC(=O)CN4C=NN=N4)SC2)C(=O)O	454.5	2	12	156.5	0.06	0	0.448818	0.198212
Cefotaxime	5742673	CC(=O)OCC1=C(N2[C@@H]([C@@H](C2=O)NC(=O)/C(=N\OC)/C3=CSC(=N3)N)SC1)C(=O)O	455.47	4	12	179.7	0.069	0	0.446895	0.350743
Cefuroxime	5479529	CO/N=C(/C1=CC=CO1)\C(=O)N[C@H]2[C@@H]3N(C2=O)C(=C(CS3)COC(=O)N)C(=O)O	424.4	4	12	179.2	0.042	0	0.476998	0.371228
Celecoxib	2662	CC1=CC=C(C=C1)C2=CC(=NN2C3=CC=C(C=C3)S(=O)(=O)N)C(F)(F)F	381.4	2	5	78.9	0.42	0	0.217397	0.598322
Cephalexin	27447	CC1=C(N2[C@@H]([C@@H](C2=O)NC(=O)[C@@H](C3=CC=CC=C3)N)SC1)C(=O)O	347.4	4	7	121.1	0.015	0	0.209128	0.119032
Ciglitazone	2750	CC1(CCCCC1)COC2=CC=C(C=C2)CC3C(=O)NC(=O)S3	333.5	1	4	60.2	0.69	0	0.291729	0.292899
Cocaine	446220	CN1[C@H]2CC[C@@H]1[C@H]([C@H](C2)OC(=O)C3=CC=CC=C3)C(=O)OC	303.4	0	5	55.3	0.37	1	0.249151	0.217509
Codeine	5284371	CN1CC[C@]23[C@@H]4[C@H]1CC5=C2C(=C(C=C5)OC)O[C@H]3[C@H](C=C4)O	299.37	1	4	41.9	0.89	1	0.705552	0.118769
Colchicine	6167	CC(=O)N[C@H]1CCC2=CC(=C(C(=C2C3=CC=C(C(=O)C=C13)OC)OC)OC)OC	399.4	1	7	87.5	0.04	0	0.771996	0.19685
Delavirdine	5625	CC(C)NC1=C(N=CC=C1)N2CCN(CC2)C(=O)C3=CC4=C(N3)C=CC(=C4)NS(=O)(=O)C	456.57	3	9	110.6	0.043	0	0.26905	0.178577
Diazepam	3016	CN1C(=O)CN=C(C2=C1C=CC(=C2)Cl)C3=CC=CC=C3	284.75	0	3	28.8	1.07	1	0.121546	0.223308
Diclofenac	3033	C1=CC=C(C(=C1)CC(=O)O)NC2=C(C=CC=C2Cl)Cl	296.2	2	3	54.8	0.093	0	0.169873	0.745386
Diphenhydramine	3100	CN(C)CCOC(C1=CC=CC=C1)C2=CC=CC=C2	255.36	0	2	10	1.05	1	0.114974	0.237168
Donepezil	3152	COC1=C(C=C2C(=C1)CC(C2=O)CC3CCN(CC3)CC4=CC=CC=C4)OC	379.5	0	4	37.7	1.2	1	0.663612	0.224491
Etoricoxib	123619	CC1=NC=C(C=C1)C2=C(C=C(C=N2)Cl)C3=CC=C(C=C3)S(=O)(=O)C	358.8	0	4	57.2	0.39	0	0.359242	0.53343
Fleroxacin	3357	CN1CCN(CC1)C2=C(C=C3C(=C2F)N(C=C(C3=O)C(=O)O)CCF)F	369.3	1	6	61.7	0.15	0	0.332222	0.853272
Fluorescein	16850	C1=CC=C2C(=C1)C(=O)OC23C4=C(C=C(C=C4)O)OC5=C3C=CC(=C5)O	332.3	2	5	82.2	0.018	0	0.254082	0.495029
Flurbiprofen	3394	CC(C1=CC(=C(C=C1)C2=CC=CC=C2)F)C(=O)O	244.3	1	2	40.8	0.21	0	0.137084	0.293561
Gabapentin	3446	C1CCC(CC1)(CC(=O)O)CN	171.24	3	3	68.8	0.14	1	0.167955	0.179308
Genistein	5280961	C1=CC(=CC=C1C2=COC3=CC(=CC(=C3C2=O)O)O)O	270.2	3	5	96.3	0.04	0	0.167035	0.844084
Ibuprofen	3672	CC(C)CC1=CC=C(C=C1)C(C)C(=O)O	206.3	1	2	40.8	0.56	0	0.0834313	0.0917931
Indomethacin	3715	CC1=C(C2=C(N1C(=O)C3=CC=C(C=C3)Cl)C=CC(=C2)OC)CC(=O)O	357.79	1	5	68.8	0.11	0	0.117642	0.393755
Ketorolac	3826	C1CN2C(=CC=C2C(=O)C3=CC=CC=C3)C1C(=O)O	255.3	1	4	59.7	0.083	0	0.17374	0.145085
Lamotrigine	3878	C1=CC(=C(C(=C1)Cl)Cl)C2=C(N=C(N=N2)N)N	256.1	4	5	89	0.88	1	0.255991	0.267316
Levetiracetam	5284583	CC[C@@H](C(=O)N)N1CCCC1=O	170.2	2	4	65.7	0.31	1	0.22954	0.0780874
Levofloxacin	149096	C[C@H]1COC2=C3N1C=C(C(=O)C3=CC(=C2N4CCN(CC4)C)F)C(=O)O	361.37	1	7	70.8	0.12	0	0.75481	0.924628
Loperamide	3955	CN(C)C(=O)C(CCN1CCC(CC1)(C2=CC=C(C=C2)Cl)O)(C3=CC=CC=C3)C4=CC=CC=C4	477.05	1	4	43.2	0.007	0	0.814503	0.0981471
M3G	5484731	CN1CC[C@]23[C@@H]4[C@H]1CC5=C2C(=C(C=C5)O[C@H]6[C@@H]([C@H]([C@@H]([C@H](O6)C(=O)O)O)O)O)O[C@H]3[C@H](C=C4)O	461.46	5	10	159.2	0.011	1	0.663193	0.453264
M6G	5360621	CN1CC[C@]23[C@@H]4[C@H]1CC5=C2C(=C(C=C5)O)O[C@H]3[C@H](C=C4)O[C@H]6[C@@H]([C@H]([C@@H]([C@H](O6)C(=O)O)O)O)O	461.46	5	10	159.2	0.008	1	0.665088	0.457056
Mannitol	6251	C([C@H]([C@H]([C@@H]([C@@H](CO)O)O)O)O)O	182.2	6	6	135.4	0.014	0	0.169419	0.715526
Methotrexate	126941	CN(CC1=CN=C2C(=N1)C(=NC(=N2)N)N)C3=CC=C(C=C3)C(=O)N[C@@H](CCC(=O)O)C(=O)O	454.45	7	13	211.7	0.006	0	0.512033	0.846069
Metoprolol	4171	CC(C)NCC(COC1=CC=C(C=C1)CCOC)O	267.37	2	4	55	0.64	0	0.152593	0.0750587
Metronidazole	4173	CC1=NC=C(N1CCO)[N+](=O)[O-]	171.2	1	6	77.5	0.23	0	0.197965	0.233181
Morphine	5288826	CN1CC[C@]23[C@@H]4[C@H]1CC5=C2C(=C(C=C5)O)O[C@H]3[C@H](C=C4)O	285.34	2	4	55.7	0.15	1	0.818473	0.162396
Moxalactam	47499	CN1C(=NN=N1)SCC2=C(N3[C@@H]([C@@](C3=O)(NC(=O)C(C4=CC=C(C=C4)O)C(=O)O)OC)OC2)C(=O)O	520.48	4	15	214.4	0.019	0	0.508019	0.208099
Nadolol	39147	CC(C)(C)NCC(COC1=CC=CC2=C1C[C@@H]([C@@H](C2)O)O)O	309.4	4	5	91.3	0.037	0	0.853359	0.269393
Naproxen	156391	C[C@@H](C1=CC2=C(C=C1)C=C(C=C2)OC)C(=O)O	230.3	1	3	49.9	0.6	1	0.0962509	0.322464
Naringin	442428	C[C@H]1[C@@H]([C@H]([C@H]([C@@H](O1)O[C@@H]2[C@H]([C@@H]([C@H](O[C@H]2OC3=CC(=C4C(=O)C[C@H](OC4=C3)C5=CC=C(C=C5)O)O)CO)O)O)O)O)O	580.5	8	14	244	0.0068	0	0.481897	0.879186
Nelfinavir	64143	CC1=C(C=CC=C1O)C(=O)N[C@@H](CSC2=CC=CC=C2)[C@@H](CN3C[C@H]4CCCC[C@H]4C[C@H]3C(=O)NC(C)(C)C)O	567.79	4	7	112.3	0.019	0	0.882973	0.760224
Nitrofurantoin	6604200	C1C(=O)NC(=O)N1/N=C/C2=CC=C(O2)[N+](=O)[O-]	238.16	1	9	118.7	0.011	0	0.271384	0.897264
Norfloxacin	4539	CCN1C=C(C(=O)C2=CC(=C(C=C21)N3CCNCC3)F)C(=O)O	319.33	2	6	75.1	0.028	0	0.212408	0.913326
Omeprazole	4594	CC1=CN=C(C(=C1OC)C)CS(=O)C2=NC3=C(N2)C=C(C=C3)OC	345.4	1	6	71	0.15	0	0.670663	0.742426
Oxprenolol	4631	CC(C)NCC(COC1=CC=CC=C1OCC=C)O	265.35	2	4	55.3	0.2	0	0.340509	0.119266
Oxycodone	5284603	CN1CC[C@]23[C@@H]4C(=O)CC[C@]2([C@H]1CC5=C3C(=C(C=C5)OC)O4)O	315.37	1	5	60.2	1.03	1	0.372201	0.10934
Oxymorphone	5284604	CN1CC[C@]23[C@@H]4C(=O)CC[C@]2([C@H]1CC5=C3C(=C(C=C5)O)O4)O	301.34	2	5	74	0.79	1	0.405689	0.154355
Paclitaxel	36314	CC1=C2[C@H](C(=O)[C@@]3([C@H](C[C@@H]4[C@]([C@H]3[C@@H]([C@@](C2(C)C)(C[C@@H]1OC(=O)[C@@H]([C@H](C5=CC=CC=C5)NC(=O)C6=CC=CC=C6)O)O)OC(=O)C7=CC=CC=C7)(CO4)OC(=O)C)O)C)OC(=O)C	853.91	4	15	235.8	0.007	0	0.895591	0.164542
Paracetamol	1983	CC(=O)NC1=CC=C(C=C1)O	151.2	2	3	55.4	0.18	1	0.10535	0.268586
Pefloxacin	51081	CCN1C=C(C(=O)C2=CC(=C(C=C21)N3CCN(CC3)C)F)C(=O)O	333.4	1	6	61.7	0.15	0	0.331824	0.858731
Phenytoin	1775	C1=CC=C(C=C1)C2(C(=O)NC(=O)N2)C3=CC=CC=C3	252.3	2	4	65.7	0.023	1	0.144939	0.0995497
Pindolol	4828	CC(C)NCC(COC1=CC=CC2=C1C=CN2)O	248.32	3	4	60.2	0.5	0	0.295936	0.201235
Pioglitazone	4829	CCC1=CN=C(C=C1)CCOC2=CC=C(C=C2)CC3C(=O)NC(=O)S3	356.4	1	5	70.5	0.56	0	0.339449	0.419797
Probenecid	4911	CCCN(CCC)S(=O)(=O)C1=CC=C(C=C1)C(=O)O	285.4	1	5	79.5	0.2	0	0.284679	0.130836
Propranolol	4946	CC(C)NCC(COC1=CC=CC2=CC=CC=C21)O	259.35	2	3	46.2	0.61	0	0.13267	0.135065
Rifampicin	135398735	C[C@H]1/C=C/C=C(\C(=O)NC2=C(C(=C3C(=C2O)C(=C(C4=C3C(=O)[C@](O4)(O/C=C/[C@@H]([C@H]([C@H]([C@@H]([C@@H]([C@@H]([C@H]1O)C)O)C)OC(=O)C)C)OC)C)C)O)O)/C=N/N5CCN(CC5)C)/C	822.95	6	16	233.5	0.035	0	0.871876	0.875261
Risperidone	5073	CC1=C(C(=O)N2CCCCC2=N1)CCN3CCC(CC3)C4=NOC5=C4C=CC(=C5)F	410.5	0	6	53.6	0.4	1	0.867631	0.376785
Rofecoxib	5090	CS(=O)(=O)C1=CC=C(C=C1)C2=C(C(=O)OC2)C3=CC=CC=C3	314.4	0	4	63.8	0.75	0	0.227063	0.275728
Salicylic acid	338	C1=CC=C(C(=C1)C(=O)O)O	138.12	2	3	63.7	0.19	0	0.0959525	0.183952
Saquinavir	441243	CC(C)(C)NC(=O)[C@@H]1C[C@@H]2CCCC[C@@H]2CN1C[C@H]([C@H](CC3=CC=CC=C3)NC(=O)[C@H](CC(=O)N)NC(=O)C4=NC5=CC=CC=C5C=C4)O	670.85	6	11	178.8	0.055	0	0.898873	0.16288
Stavudine	18283	CC1=CN(C(=O)NC1=O)[C@H]2C=C[C@H](O2)CO	224.2	2	6	82.4	0.33	0	0.11682	0.117229
Sucrose	5988	C([C@@H]1[C@H]([C@@H]([C@H]([C@H](O1)O[C@]2([C@H]([C@@H]([C@H](O2)CO)O)O)CO)O)O)O)O	342.3	8	11	206.9	0.0027	0	0.369996	0.441268
Tacrine	1935	C1CCC2=NC3=CC=CC=C3C(=C2C1)N	198.27	2	2	37.9	0.78	1	0.123847	0.688056
Tetramethylpyrazine	14296	CC1=C(N=C(C(=N1)C)C)C	136.2	0	2	20.5	2.2	1	0.138528	0.52838
Theophylline	2153	CN1C2=C(C(=O)N(C1=O)C)NC=N2	180.2	1	6	61.9	0.05	0	0.146266	0.424526
Thiopental	3000715	CCCC(C)C1(C(=O)NC(=S)NC1=O)CC	242.34	2	4	65.7	1.53	1	0.316676	0.169271
Thioridazine	5452	CN1CCCCC1CCN2C3=CC=CC=C3SC4=C2C=C(C=C4)SC	370.58	0	2	1.7	0.45	1	0.563265	0.256957
Topiramate	5284627	CC1(O[C@@H]2CO[C@@]3([C@H]([C@@H]2O1)OC(O3)(C)C)COS(=O)(=O)N)C	339.36	2	9	118.7	0.33	1	0.440999	0.377764
Tramadol	33741	CN(C)C[C@H]1CCCC[C@@]1(C2=CC(=CC=C2)OC)O	263.38	1	3	32.8	1.46	1	0.367617	0.133163
Valdecoxib	119607	CC1=C(C(=NO1)C2=CC=CC=C2)C3=CC=C(C=C3)S(=O)(=O)N	314.4	2	5	88.8	0.22	0	0.200749	0.300949
Verapamil	2520	CC(C)C(CCCN(C)CCC1=CC(=C(C=C1)OC)OC)(C#N)C2=CC(=C(C=C2)OC)OC	454.61	0	6	56.3	0.053	0	0.904102	0.118125
Zalcitabine	24066	C1C[C@@H](O[C@@H]1CO)N2C=CC(=NC2=O)N	211.2	3	6	88.1	0.19	0	0.412167	0.160646
Zidovudine	35370	CC1=CN(C(=O)NC1=O)[C@H]2C[C@@H]([C@H](O2)CO)N=[N+]=[N-]	267.24	2	9	145.3	0.09	0	0.345697	0.829361
